# Supplementary material for: Bis(tetra­phenyl­arsonium) di-μ-hy­droxido-bis­[(nitrilo­triacetato)­cobalt(III)] octa­hydrate
Source: Acta Crystallogr Sect E Struct Rep Online. 2010 Oct 13;66(Pt 11):m1401–2. doi: 10.1107/S160053681003895X (PMC3009231; doi:10.1107/S160053681003895X)
Supplement: Supplementary file 1 [file e-66-m1401-sup1.cif]

##############################################################################
###                                                                        ###
###        Electronic paper (Acta Crystallographica Section E)             ###
###                                                                        ###
##############################################################################
#                                                                            #
# This CIF contains the data in a paper accepted for publication in Acta     #
# Crystallographica Section E. It conforms to the requirements of Notes      #
# for Authors for Section E, and has been peer reviewed under the auspices   #
# of the IUCr Commission on Journals.                                        #
#                                                                            #
# Full details of the Crystallographic Information File format               #
# are given in the paper "The Crystallographic Information File (CIF):       #
# a New Standard Archive File for Crystallography" by S. R. Hall, F. H.      #
# Allen and I. D. Brown [Acta Cryst. (1991), A47, 655-685].                  #
#                                                                            #
# The current version of the core CIF dictionary is obtainable from          #
# ftp://ftp.iucr.org/pub/cif_core.dic. The current version number is 2.4.    #
#                                                                            #
# Software is freely available for graphical display of the structure(s) in  #
# this CIF.  For information consult the CIF home page http://www.iucr.org/  #
# cif/home.html                                                              #
#                                                                            #
# This file may be used for bona fide research purposes within the           #
# scientific community so long as proper attribution is given to the journal # 
# article from which it was obtained.                                        #
#                                                                            #
##############################################################################
                                             
data_global
_audit_creation_method     'WinGX routine CIF_UPDATE'
_audit_conform_dict_name     cif_core.dic
_audit_conform_dict_version     2.3
_journal_date_recd_electronic     2010-09-09
_journal_date_accepted     2010-09-29
_journal_name_full     'Acta Crystallographica, Section E'
_journal_year     2010
_journal_volume     66
_journal_issue     11
_journal_page_first     m1401
_journal_page_last     m1402
_journal_paper_category     QM
_journal_coeditor_code     KJ2157
_publ_contact_author_name     'Visser, Hendrik G.'
_publ_contact_author_address
;
Department of Chemistry
University of the Free State
P.O. Box 339
Bloemfontein
9300
South Africa
;
_publ_contact_author_email     visserhg.sci@mail.uovs.ac.za
_publ_contact_author_fax     '+27-51-401 2497'
_publ_contact_author_phone     '+27-51-430 7805'
_publ_section_title
;
Bis(tetraphenylarsonium) di-\m-hydroxido-bis[(nitrilotriacetato)cobalt(III)]
octahydrate
;
loop_
    _publ_author_name
    _publ_author_address
    'Visser, Hendrik G.'
;
Department of Chemistry
University of the Free State
PO Box 339
Bloemfontein 9300
South Africa
;
    'Clegg, Jack K.'
;
Department of Chemistry,
University of Cambridge,
Lensfield Rd, Cambridge CB2 1EW, England
;
data_I
_audit_creation_method     SHELXL-97
_chemical_name_systematic
;
Bis(tetraphenylarsonium) di-\m-hydroxido-bis[(nitrilotriacetato)cobalt(III)]
octahydrate
;
_chemical_name_common     ?
_chemical_formula_moiety     'C24 H20 As +, 0.5(C12 H14 Co2 N2 O14 2-), 4(H2 O)'
_chemical_formula_sum     'C30 H35 As Co N O11'
_chemical_formula_iupac     '(C24 H20 As)2 [Co2 (C6 H6 N O6)2 (O H)2], 8H2 O'
_chemical_formula_weight     1438.88
_chemical_melting_point     ?
_symmetry_cell_setting     triclinic
_symmetry_space_group_name_H-M     'P -1'
_symmetry_space_group_name_Hall     '-P 1'
loop_
    _symmetry_equiv_pos_as_xyz
    'x, y, z'
    '-x, -y, -z'
_cell_length_a     7.328(5)
_cell_length_b     14.491(5)
_cell_length_c     16.564(5)
_cell_angle_alpha     113.555(5)
_cell_angle_beta     97.040(5)
_cell_angle_gamma     101.152(5)
_cell_volume     1542.4(13)
_cell_formula_units_Z     1
_cell_measurement_reflns_used     9875
_cell_measurement_theta_min     2.52
_cell_measurement_theta_max     28.31
_cell_measurement_temperature     100(2)
_exptl_crystal_description     'Plate'
_exptl_crystal_colour     'Purple'
_exptl_crystal_size_max     0.44
_exptl_crystal_size_mid     0.19
_exptl_crystal_size_min     0.03
_exptl_crystal_density_diffrn     1.549
_exptl_crystal_density_meas     ?
_exptl_crystal_density_method     'not measured'
_exptl_crystal_F_000     740
_exptl_absorpt_coefficient_mu     1.682
_exptl_absorpt_correction_type     multi-scan
_exptl_absorpt_process_details
;
(SADABS; Bruker, 2004)
;
_exptl_absorpt_correction_T_min     0.687
_exptl_absorpt_correction_T_max     0.950
_exptl_special_details
;
The crystal was coated in Exxon Paratone N hydrocarbon oil and mounted on a thin
mohair fibre attached to a copper pin. Upon mounting on the diffractometer,
the crystal was quenched to 100(K) under a cold nitrogen gas stream supplied
by an Oxford Cryosystems Cryostream and data were collected at this
temperature.
;
_diffrn_ambient_temperature     100(2)
_diffrn_radiation_type     MoK\a
_diffrn_radiation_wavelength     0.71073
_diffrn_radiation_source     'sealed tube'
_diffrn_radiation_monochromator     'graphite'
_diffrn_measurement_device_type
;
Bruker X8 APEXII 4K KappaCCD
;
_diffrn_measurement_method     'phi and omega scans'
_diffrn_detector_area_resol_mean     0
_diffrn_reflns_number     23209
_diffrn_reflns_av_R_equivalents     0.0299
_diffrn_reflns_av_sigmaI/netI     0.0448
_diffrn_reflns_theta_min     1.59
_diffrn_reflns_theta_max     25.00
_diffrn_reflns_theta_full     25.00
_diffrn_measured_fraction_theta_max     0.988
_diffrn_measured_fraction_theta_full     0.988
_diffrn_reflns_limit_h_min     -8
_diffrn_reflns_limit_h_max     8
_diffrn_reflns_limit_k_min     -17
_diffrn_reflns_limit_k_max     17
_diffrn_reflns_limit_l_min     -19
_diffrn_reflns_limit_l_max     19
_diffrn_standards_number     0
_diffrn_standards_interval_count     0
_diffrn_standards_interval_time     0
_diffrn_standards_decay_%     0
_refine_special_details
;
Refinement of <i>F</i>^2^ against ALL reflections. The weighted <i>R</i>-factor
<i>wR</i> and goodness of fit <i>S</i> are based on <i>F</i>^2^, conventional
<i>R</i>-factors <i>R</i> are based on <i>F</i>, with <i>F</i> set to zero for
negative <i>F</i>^2^. The threshold expression of <i>F</i>^2^ >
\s(<i>F</i>^2^) is used only for calculating <i>R</i>-factors(gt) <i>etc</i>.
and is not relevant to the choice of reflections for refinement.
<i>R</i>-factors based on <i>F</i>^2^ are statistically about twice as large
as those based on <i>F</i>, and <i>R</i>- factors based on ALL data will be
even larger.
;
_reflns_number_total     23223
_reflns_number_gt     20726
_reflns_threshold_expression     I>2sigma(I)
_refine_ls_structure_factor_coef     Fsqd
_refine_ls_matrix_type     full
_refine_ls_R_factor_all     0.0348
_refine_ls_R_factor_gt     0.0296
_refine_ls_wR_factor_gt     0.0898
_refine_ls_wR_factor_ref     0.0982
_refine_ls_goodness_of_fit_ref     0.929
_refine_ls_restrained_S_all     0.929
_refine_ls_number_reflns     23223
_refine_ls_number_parameters     430
_refine_ls_number_restraints     10
_refine_ls_hydrogen_treatment     mixed
_refine_ls_weighting_scheme     calc
_refine_ls_weighting_details
         'calc w=1/[\s^2^(Fo^2^)+(0.0699P)^2^+0.5465P] where P=(Fo^2^+2Fc^2^)/3'
_atom_sites_solution_hydrogens     geom
_atom_sites_solution_primary     direct
_atom_sites_solution_secondary     difmap
_refine_ls_shift/su_max     0.001
_refine_ls_shift/su_mean     0.000
_refine_diff_density_max     0.411
_refine_diff_density_min     -0.355
_refine_ls_extinction_method     none
_refine_ls_extinction_coef     ?
loop_
    _atom_type_symbol
    _atom_type_description
    _atom_type_scat_dispersion_real
    _atom_type_scat_dispersion_imag
    _atom_type_scat_source
    'H' 'H' 0.0000 0.0000
                         'International Tables Vol C Tables 4.2.6.8 and 6.1.1.4'
    'N' 'N' 0.0061 0.0033
                         'International Tables Vol C Tables 4.2.6.8 and 6.1.1.4'
    'O' 'O' 0.0106 0.0060
                         'International Tables Vol C Tables 4.2.6.8 and 6.1.1.4'
    'Co' 'Co' 0.3494 0.9721
                         'International Tables Vol C Tables 4.2.6.8 and 6.1.1.4'
    'As' 'As' 0.0499 2.0058
                         'International Tables Vol C Tables 4.2.6.8 and 6.1.1.4'
    'C' 'C' 0.0033 0.0016
                         'International Tables Vol C Tables 4.2.6.8 and 6.1.1.4'
_computing_data_collection     'APEX2 (Bruker, 2005)'
_computing_cell_refinement     'SAINT-Plus (Bruker, 2004)'
_computing_data_reduction     'SAINT-Plus and XPREP (Bruker, 2004)'
_computing_structure_solution     'SHELXL97 (Sheldrick, 2008)'
_computing_structure_refinement     'SIR97 (Altomare <i>et al.</i>, 1999)'
_computing_molecular_graphics     'DIAMOND (Brandenburg & Putz, 2005)'
_computing_publication_material     'WinGX (Farrugia, 1999)'
loop_
    _atom_site_type_symbol
    _atom_site_label
    _atom_site_fract_x
    _atom_site_fract_y
    _atom_site_fract_z
    _atom_site_U_iso_or_equiv
    _atom_site_adp_type
    _atom_site_calc_flag
    _atom_site_refinement_flags
    _atom_site_occupancy
    _atom_site_disorder_assembly
    _atom_site_disorder_group
    As As 0.39743(2) 0.447716(10) 0.212481(9) 0.01293(5) Uani d . 1 . .
    Co Co1 0.52032(3) 0.909913(13) 0.511641(11) 0.00933(6) Uani d . 1 . .
    O O5 0.37750(13) 0.76948(7) 0.46088(6) 0.0136(2) Uani d . 1 . .
    O O6 0.37392(15) 0.61846(7) 0.46771(7) 0.0226(2) Uani d . 1 . .
    O O3 0.67319(13) 0.87442(7) 0.42572(6) 0.0118(2) Uani d . 1 . .
    O O7 0.35509(14) 0.94527(7) 0.43838(6) 0.0103(2) Uani d D 1 . .
    C C25 -0.0013(2) 0.57427(12) 0.12621(10) 0.0239(4) Uani d . 1 . .
    H H25 -0.1144 0.5486 0.0827 0.029 Uiso calc R 1 . .
    C C22 0.3389(2) 0.65222(11) 0.25432(9) 0.0183(3) Uani d . 1 . .
    H H22 0.4537 0.6783 0.2969 0.022 Uiso calc R 1 . .
    C C24 0.0660(2) 0.68072(12) 0.18135(10) 0.0249(4) Uani d . 1 . .
    H H24 -0.0029 0.7261 0.1754 0.030 Uiso calc R 1 . .
    N N1 0.69776(16) 0.87921(8) 0.58731(7) 0.0111(2) Uani d . 1 . .
    C C44 0.6324(2) 0.27716(12) -0.04076(10) 0.0270(4) Uani d . 1 . .
    H H44 0.6776 0.2413 -0.0912 0.032 Uiso calc R 1 . .
    C C54 -0.0652(2) 0.19678(11) 0.24101(10) 0.0223(4) Uani d . 1 . .
    H H4 -0.1589 0.1472 0.2459 0.027 Uiso calc R 1 . .
    C C13 0.7874(2) 0.53345(10) 0.45190(9) 0.0159(3) Uani d . 1 . .
    H H13 0.7972 0.5165 0.5005 0.019 Uiso calc R 1 . .
    C C11 0.6130(2) 0.51328(10) 0.31153(9) 0.0141(3) Uani d . 1 . .
    C C16 0.7629(2) 0.58563(10) 0.30779(9) 0.0171(3) Uani d . 1 . .
    H H36 0.7538 0.6028 0.2593 0.021 Uiso calc R 1 . .
    C C12 0.6230(2) 0.48623(10) 0.38328(9) 0.0145(3) Uani d . 1 . .
    H H12 0.5222 0.4378 0.3854 0.017 Uiso calc R 1 . .
    C C3 0.8420(2) 0.87705(10) 0.45975(9) 0.0114(3) Uani d . 1 . .
    C C55 -0.0350(2) 0.30323(11) 0.29762(9) 0.0189(3) Uani d . 1 . .
    H H5 -0.1083 0.3244 0.3403 0.023 Uiso calc R 1 . .
    C C6 0.6159(2) 0.76932(10) 0.57216(9) 0.0168(3) Uani d . 1 . .
    H H6B 0.5795 0.7698 0.6267 0.020 Uiso calc R 1 . .
    H H6A 0.7129 0.7317 0.5603 0.020 Uiso calc R 1 . .
    C C23 0.2356(2) 0.71896(12) 0.24507(10) 0.0241(4) Uani d . 1 . .
    H H23 0.2805 0.7903 0.2820 0.029 Uiso calc R 1 . .
    C C5 0.4429(2) 0.71259(11) 0.49372(9) 0.0150(3) Uani d . 1 . .
    C C4 0.8820(2) 0.89285(11) 0.55782(9) 0.0136(3) Uani d . 1 . .
    H H4B 0.9468 0.8425 0.5631 0.016 Uiso calc R 1 . .
    H H4A 0.9641 0.9624 0.5962 0.016 Uiso calc R 1 . .
    C C51 0.2135(2) 0.34422(10) 0.22566(9) 0.0141(3) Uani d . 1 . .
    C C21 0.2698(2) 0.54575(11) 0.19945(9) 0.0155(3) Uani d . 1 . .
    C C46 0.6374(2) 0.33354(11) 0.11640(10) 0.0209(3) Uani d . 1 . .
    H H46 0.6868 0.3365 0.1721 0.025 Uiso calc R 1 . .
    C C14 0.9360(2) 0.60521(11) 0.44813(9) 0.0169(3) Uani d . 1 . .
    H H14 1.0451 0.6362 0.4945 0.020 Uiso calc R 1 . .
    C C53 0.0440(2) 0.16579(11) 0.17818(10) 0.0229(4) Uani d . 1 . .
    H H3 0.0234 0.0951 0.1410 0.028 Uiso calc R 1 . .
    C C45 0.7061(2) 0.28103(11) 0.04135(10) 0.0258(4) Uani d . 1 . .
    H H45 0.8017 0.2485 0.0465 0.031 Uiso calc R 1 . .
    C C15 0.9256(2) 0.63202(10) 0.37639(9) 0.0170(3) Uani d . 1 . .
    H H15 1.0266 0.6805 0.3745 0.020 Uiso calc R 1 . .
    C C52 0.1852(2) 0.23883(11) 0.16938(9) 0.0190(3) Uani d . 1 . .
    H H2 0.2587 0.2175 0.1269 0.023 Uiso calc R 1 . .
    C C56 0.1045(2) 0.37675(11) 0.28960(9) 0.0163(3) Uani d . 1 . .
    H H21 0.1252 0.4475 0.3268 0.020 Uiso calc R 1 . .
    C C41 0.4944(2) 0.38168(10) 0.10790(9) 0.0165(3) Uani d . 1 . .
    C C42 0.4214(2) 0.37872(12) 0.02556(10) 0.0243(4) Uani d . 1 . .
    H H42 0.3265 0.4115 0.0201 0.029 Uiso calc R 1 . .
    C C26 0.0983(2) 0.50630(11) 0.13542(10) 0.0195(3) Uani d . 1 . .
    H H27 0.0516 0.4348 0.0993 0.023 Uiso calc R 1 . .
    C C43 0.4924(3) 0.32580(12) -0.04900(10) 0.0322(4) Uani d . 1 . .
    H H43 0.4448 0.3233 -0.1047 0.039 Uiso calc R 1 . .
    O O1 0.38813(13) 0.94103(7) 0.60717(6) 0.0128(2) Uani d . 1 . .
    O O4 0.97100(13) 0.86981(7) 0.41750(6) 0.0142(2) Uani d . 1 . .
    O O2 0.45349(15) 1.00672(8) 0.75721(6) 0.0219(2) Uani d . 1 . .
    C C1 0.4993(2) 0.96884(10) 0.68350(9) 0.0144(3) Uani d . 1 . .
    C C2 0.7004(2) 0.95505(11) 0.68087(9) 0.0143(3) Uani d . 1 . .
    H H2A 0.7902 1.0216 0.6967 0.017 Uiso calc R 1 . .
    H H2B 0.7395 0.9288 0.7238 0.017 Uiso calc R 1 . .
    O O8 0.68108(17) 1.03630(9) 0.91382(8) 0.0247(3) Uani d D 1 . .
    O O11 0.17288(17) 0.12264(9) 0.75373(7) 0.0268(3) Uani d D 1 . .
    O O9 0.33579(19) 1.08138(10) 0.99202(9) 0.0304(3) Uani d D 1 . .
    O O10 0.04230(18) 0.13286(10) 0.91136(8) 0.0327(3) Uani d D 1 . .
    H H9B 0.315(4) 1.0439(17) 1.0176(15) 0.079(9) Uiso d D 1 . .
    H H8B 0.616(3) 1.0211(15) 0.8671(13) 0.056(5) Uiso d D 1 . .
    H H8A 0.789(3) 1.0632(15) 0.9127(13) 0.056(5) Uiso d D 1 . .
    H H9A 0.430(3) 1.0771(13) 0.9721(12) 0.035(4) Uiso d D 1 . .
    H H10B 0.069(3) 0.1294(14) 0.8674(12) 0.047(4) Uiso d D 1 . .
    H H11A 0.157(3) 0.1295(14) 0.7106(12) 0.044(4) Uiso d D 1 . .
    H H11B 0.265(3) 0.0912(13) 0.7531(12) 0.044(4) Uiso d D 1 . .
    H H7 0.254(3) 0.9294(13) 0.4445(11) 0.035(4) Uiso d D 1 . .
    H H10C 0.126(3) 0.1179(14) 0.9378(12) 0.047(4) Uiso d D 1 . .
loop_
    _atom_site_aniso_label
    _atom_site_aniso_U_11
    _atom_site_aniso_U_22
    _atom_site_aniso_U_33
    _atom_site_aniso_U_12
    _atom_site_aniso_U_13
    _atom_site_aniso_U_23
    As 0.01200(8) 0.01345(9) 0.01245(8) 0.00238(6) 0.00164(6) 0.00552(6)
    Co1 0.00692(10) 0.01049(10) 0.01102(10) 0.00240(8) 0.00233(8) 0.00496(8)
    O5 0.0106(5) 0.0127(5) 0.0169(5) 0.0017(4) 0.0024(4) 0.0068(4)
    O6 0.0148(6) 0.0148(5) 0.0392(6) 0.0025(5) 0.0063(5) 0.0133(5)
    O3 0.0095(5) 0.0139(5) 0.0123(5) 0.0044(4) 0.0034(4) 0.0051(4)
    O7 0.0070(5) 0.0105(5) 0.0128(5) 0.0014(4) 0.0021(4) 0.0049(4)
    C25 0.0205(9) 0.0330(9) 0.0250(8) 0.0095(8) 0.0061(7) 0.0180(7)
    C22 0.0254(9) 0.0190(8) 0.0117(7) 0.0051(7) 0.0077(7) 0.0071(6)
    C24 0.0349(10) 0.0310(9) 0.0272(9) 0.0213(8) 0.0195(8) 0.0217(8)
    N1 0.0099(6) 0.0112(6) 0.0125(6) 0.0030(5) 0.0024(5) 0.0055(5)
    C44 0.0320(10) 0.0193(8) 0.0241(9) 0.0003(7) 0.0169(8) 0.0040(7)
    C54 0.0172(8) 0.0223(8) 0.0296(9) -0.0005(7) 0.0019(7) 0.0170(7)
    C13 0.0173(8) 0.0187(8) 0.0146(7) 0.0092(7) 0.0038(6) 0.0081(6)
    C11 0.0154(8) 0.0130(7) 0.0114(7) 0.0048(6) 0.0026(6) 0.0025(6)
    C16 0.0192(8) 0.0176(8) 0.0157(7) 0.0060(7) 0.0055(6) 0.0073(6)
    C12 0.0121(7) 0.0133(7) 0.0180(7) 0.0038(6) 0.0040(6) 0.0061(6)
    C3 0.0112(7) 0.0058(7) 0.0145(7) 0.0004(6) 0.0017(6) 0.0029(6)
    C55 0.0159(8) 0.0254(8) 0.0187(8) 0.0059(7) 0.0042(6) 0.0126(7)
    C6 0.0175(8) 0.0154(7) 0.0226(8) 0.0044(6) 0.0054(7) 0.0130(6)
    C23 0.0397(11) 0.0175(8) 0.0191(8) 0.0104(8) 0.0139(8) 0.0087(7)
    C5 0.0123(8) 0.0153(8) 0.0208(8) 0.0049(6) 0.0104(6) 0.0086(6)
    C4 0.0095(7) 0.0154(7) 0.0174(7) 0.0045(6) 0.0034(6) 0.0079(6)
    C51 0.0119(7) 0.0157(7) 0.0143(7) 0.0012(6) -0.0009(6) 0.0084(6)
    C21 0.0170(8) 0.0178(7) 0.0153(7) 0.0051(6) 0.0065(6) 0.0097(6)
    C46 0.0171(8) 0.0211(8) 0.0179(8) 0.0033(7) 0.0000(7) 0.0040(6)
    C14 0.0126(8) 0.0173(8) 0.0159(7) 0.0052(6) 0.0007(6) 0.0025(6)
    C53 0.0237(9) 0.0139(8) 0.0257(8) 0.0011(7) 0.0013(7) 0.0061(7)
    C45 0.0191(9) 0.0192(8) 0.0321(9) 0.0040(7) 0.0078(7) 0.0042(7)
    C15 0.0145(8) 0.0152(7) 0.0211(8) 0.0043(6) 0.0079(6) 0.0066(6)
    C52 0.0184(8) 0.0189(8) 0.0190(8) 0.0069(7) 0.0052(7) 0.0064(6)
    C56 0.0182(8) 0.0139(7) 0.0144(7) 0.0053(6) 0.0014(6) 0.0040(6)
    C41 0.0154(8) 0.0140(7) 0.0164(7) -0.0001(6) 0.0046(6) 0.0046(6)
    C42 0.0298(10) 0.0277(9) 0.0204(8) 0.0116(8) 0.0080(7) 0.0131(7)
    C26 0.0191(8) 0.0184(8) 0.0212(8) 0.0043(7) 0.0049(7) 0.0091(6)
    C43 0.0478(12) 0.0314(9) 0.0189(8) 0.0078(9) 0.0119(8) 0.0125(7)
    O1 0.0102(5) 0.0159(5) 0.0142(5) 0.0039(4) 0.0042(4) 0.0078(4)
    O4 0.0097(5) 0.0163(5) 0.0160(5) 0.0031(4) 0.0051(4) 0.0058(4)
    O2 0.0205(6) 0.0339(6) 0.0144(5) 0.0131(5) 0.0085(5) 0.0096(5)
    C1 0.0147(8) 0.0144(7) 0.0164(8) 0.0031(6) 0.0041(6) 0.0092(6)
    C2 0.0142(8) 0.0177(7) 0.0119(7) 0.0054(6) 0.0034(6) 0.0065(6)
    O8 0.0244(7) 0.0317(7) 0.0205(6) 0.0069(6) 0.0048(5) 0.0142(5)
    O11 0.0276(7) 0.0400(7) 0.0196(6) 0.0191(6) 0.0096(5) 0.0141(6)
    O9 0.0297(7) 0.0379(7) 0.0403(7) 0.0168(6) 0.0195(6) 0.0267(6)
    O10 0.0264(7) 0.0510(8) 0.0320(7) 0.0129(6) 0.0107(6) 0.0267(7)
_geom_special_details
;
All e.s.d.'s (except the e.s.d. in the dihedral angle between two l.s. planes)
are estimated using the full covariance matrix. The cell e.s.d.'s are taken
into account individually in the estimation of e.s.d.'s in distances, angles
and torsion angles; correlations between e.s.d.'s in cell parameters are only
used when they are defined by crystal symmetry. An approximate (isotropic)
treatment of cell e.s.d.'s is used for estimating e.s.d.'s involving l.s.
planes.
;
loop_
    _geom_bond_atom_site_label_1
    _geom_bond_atom_site_label_2
    _geom_bond_site_symmetry_2
    _geom_bond_distance
    _geom_bond_publ_flag
    As C11 . 1.9049(15) ?
    As C21 . 1.9102(15) ?
    As C51 . 1.9145(15) ?
    As C41 . 1.9134(15) ?
    Co1 O5 1 1.8806(11) ?
    Co1 O1 . 1.9027(11) y
    Co1 O3 . 1.8903(11) y
    Co1 O5 . 1.8806(11) y
    Co1 O3 1 1.8903(11) ?
    Co1 O7 1 1.8915(11) ?
    Co1 O7 . 1.8915(11) y
    Co1 O7 2_676 1.8994(11) y
    Co1 N1 . 1.9312(13) y
    Co1 Co1 2_676 2.8516(10) ?
    O5 C5 . 1.2855(17) ?
    O6 C5 . 1.2295(16) ?
    O3 C3 . 1.2816(18) ?
    O7 Co1 2_676 1.8994(11) ?
    O7 H7 . 0.765(18) ?
    C25 C26 . 1.377(2) ?
    C25 C24 . 1.388(2) ?
    C25 H25 . 0.9300 ?
    C22 C23 . 1.381(2) ?
    C22 C21 . 1.388(2) ?
    C22 H22 . 0.9300 ?
    C24 C23 . 1.382(2) ?
    C24 H24 . 0.9300 ?
    N1 C4 . 1.4956(19) ?
    N1 C6 . 1.4943(17) ?
    N1 C2 . 1.4941(17) ?
    C44 C43 . 1.375(3) ?
    C44 C45 . 1.375(2) ?
    C44 H44 . 0.9300 ?
    C54 C53 . 1.376(2) ?
    C54 C55 . 1.403(2) ?
    C54 H4 . 0.9300 ?
    C13 C14 . 1.379(2) ?
    C13 C12 . 1.391(2) ?
    C13 H13 . 0.9300 ?
    C11 C12 . 1.3906(19) ?
    C11 C16 . 1.390(2) ?
    C16 C15 . 1.383(2) ?
    C16 H36 . 0.9300 ?
    C12 H12 . 0.9300 ?
    C3 O4 1 1.2396(18) ?
    C3 O4 . 1.2396(18) ?
    C3 O3 1 1.2816(18) ?
    C3 C4 . 1.5288(19) ?
    C55 C56 . 1.387(2) ?
    C55 H5 . 0.9300 ?
    C6 C5 . 1.520(2) ?
    C6 H6B . 0.9700 ?
    C6 H6A . 0.9700 ?
    C23 H23 . 0.9300 ?
    C5 O6 1 1.2295(16) ?
    C5 O5 1 1.2855(17) ?
    C4 H4B . 0.9700 ?
    C4 H4A . 0.9700 ?
    C51 C56 . 1.391(2) ?
    C51 C52 . 1.3916(19) ?
    C21 C26 . 1.394(2) ?
    C46 C41 . 1.389(2) ?
    C46 C45 . 1.387(2) ?
    C46 H46 . 0.9300 ?
    C14 C15 . 1.3881(19) ?
    C14 H14 . 0.9300 ?
    C53 C52 . 1.396(2) ?
    C53 H3 . 0.9300 ?
    C45 H45 . 0.9300 ?
    C15 H15 . 0.9300 ?
    C52 H2 . 0.9300 ?
    C56 H21 . 0.9300 ?
    C41 C42 . 1.383(2) ?
    C42 C43 . 1.392(2) ?
    C42 H42 . 0.9300 ?
    C26 H27 . 0.9300 ?
    C43 H43 . 0.9300 ?
    O1 C1 . 1.2799(16) ?
    O2 C1 . 1.2415(17) ?
    C1 O2 1 1.2415(17) ?
    C1 C2 . 1.528(2) ?
    C2 H2A . 0.9700 ?
    C2 H2B . 0.9700 ?
    O8 H8B . 0.780(19) ?
    O8 H8A . 0.82(2) ?
    O11 H11A . 0.758(17) ?
    O11 H11B . 0.886(19) ?
    O9 H9B . 0.82(2) ?
    O9 H9A . 0.800(19) ?
    O10 H10B . 0.762(18) ?
    O10 H10C . 0.822(18) ?
loop_
    _geom_angle_atom_site_label_1
    _geom_angle_atom_site_label_2
    _geom_angle_atom_site_label_3
    _geom_angle_site_symmetry_1
    _geom_angle_site_symmetry_3
    _geom_angle
    _geom_angle_publ_flag
    C11 As C21 . . 112.01(6) ?
    C11 As C51 . . 111.91(6) ?
    C21 As C51 . . 107.22(7) ?
    C11 As C41 . . 105.75(7) ?
    C21 As C41 . . 110.79(6) ?
    C51 As C41 . . 109.18(6) ?
    O5 Co1 O3 1 1 89.83(5) ?
    O5 Co1 O3 . 1 89.83(5) ?
    O5 Co1 O3 1 . 89.83(5) ?
    O5 Co1 O3 . . 89.83(5) ?
    O5 Co1 O7 1 1 93.60(5) ?
    O5 Co1 O7 . 1 93.60(5) ?
    O3 Co1 O7 1 1 92.04(5) ?
    O3 Co1 O7 . 1 92.04(5) ?
    O5 Co1 O7 1 . 93.60(5) ?
    O5 Co1 O7 . . 93.60(5) ?
    O3 Co1 O7 1 . 92.04(5) ?
    O3 Co1 O7 . . 92.04(5) ?
    O7 Co1 O7 1 . 0.00(5) ?
    O5 Co1 O7 1 2_676 175.18(4) ?
    O5 Co1 O7 . 2_676 175.18(4) ?
    O3 Co1 O7 1 2_676 93.03(5) ?
    O3 Co1 O7 . 2_676 93.03(5) ?
    O7 Co1 O7 1 2_676 82.43(5) ?
    O7 Co1 O7 . 2_676 82.43(5) ?
    O5 Co1 O1 1 . 89.72(5) ?
    O5 Co1 O1 . . 89.72(5) ?
    O3 Co1 O1 1 . 172.72(4) ?
    O3 Co1 O1 . . 172.72(4) ?
    O7 Co1 O1 1 . 95.25(6) ?
    O7 Co1 O1 . . 95.25(6) ?
    O7 Co1 O1 2_676 . 87.93(4) ?
    O5 Co1 N1 1 . 88.78(5) ?
    O5 Co1 N1 . . 88.78(5) ?
    O3 Co1 N1 1 . 87.07(6) ?
    O3 Co1 N1 . . 87.07(6) ?
    O7 Co1 N1 1 . 177.45(4) ?
    O7 Co1 N1 . . 177.45(4) ?
    O7 Co1 N1 2_676 . 95.23(5) ?
    O1 Co1 N1 . . 85.65(6) ?
    O5 Co1 Co1 1 2_676 134.86(4) ?
    O5 Co1 Co1 . 2_676 134.86(4) ?
    O3 Co1 Co1 1 2_676 93.37(3) ?
    O3 Co1 Co1 . 2_676 93.37(3) ?
    O7 Co1 Co1 1 2_676 41.32(3) ?
    O7 Co1 Co1 . 2_676 41.32(3) ?
    O7 Co1 Co1 2_676 2_676 41.11(4) ?
    O1 Co1 Co1 . 2_676 92.10(3) ?
    N1 Co1 Co1 . 2_676 136.33(3) ?
    C5 O5 Co1 . . 115.09(9) ?
    C3 O3 Co1 . . 113.20(9) ?
    Co1 O7 Co1 . 2_676 97.57(5) ?
    Co1 O7 H7 . . 108.2(13) ?
    Co1 O7 H7 2_676 . 117.9(13) ?
    C26 C25 C24 . . 120.49(15) ?
    C26 C25 H25 . . 119.8 ?
    C24 C25 H25 . . 119.8 ?
    C23 C22 C21 . . 119.29(14) ?
    C23 C22 H22 . . 120.4 ?
    C21 C22 H22 . . 120.4 ?
    C23 C24 C25 . . 119.74(14) ?
    C23 C24 H24 . . 120.1 ?
    C25 C24 H24 . . 120.1 ?
    C4 N1 C6 . . 112.32(10) ?
    C4 N1 C2 . . 115.56(11) ?
    C6 N1 C2 . . 111.17(10) ?
    C4 N1 Co1 . . 106.22(8) ?
    C6 N1 Co1 . . 107.09(8) ?
    C2 N1 Co1 . . 103.62(9) ?
    C43 C44 C45 . . 120.61(15) ?
    C43 C44 H44 . . 119.7 ?
    C45 C44 H44 . . 119.7 ?
    C53 C54 C55 . . 119.99(14) ?
    C53 C54 H4 . . 120.0 ?
    C55 C54 H4 . . 120.0 ?
    C14 C13 C12 . . 120.32(13) ?
    C14 C13 H13 . . 119.8 ?
    C12 C13 H13 . . 119.8 ?
    C12 C11 C16 . . 121.26(13) ?
    C12 C11 As . . 120.89(11) ?
    C16 C11 As . . 117.79(10) ?
    C15 C16 C11 . . 119.81(13) ?
    C15 C16 H36 . . 120.1 ?
    C11 C16 H36 . . 120.1 ?
    C13 C12 C11 . . 118.38(13) ?
    C13 C12 H12 . . 120.8 ?
    C11 C12 H12 . . 120.8 ?
    O4 C3 O3 1 . 122.95(13) ?
    O4 C3 O3 . . 122.95(13) ?
    O4 C3 O3 1 1 122.95(13) ?
    O4 C3 O3 . 1 122.95(13) ?
    O4 C3 C4 1 . 120.09(12) ?
    O4 C3 C4 . . 120.09(12) ?
    O3 C3 C4 . . 116.94(12) ?
    O3 C3 C4 1 . 116.94(12) ?
    C56 C55 C54 . . 119.66(15) ?
    C56 C55 H5 . . 120.2 ?
    C54 C55 H5 . . 120.2 ?
    N1 C6 C5 . . 112.41(11) ?
    N1 C6 H6B . . 109.1 ?
    C5 C6 H6B . . 109.1 ?
    N1 C6 H6A . . 109.1 ?
    C5 C6 H6A . . 109.1 ?
    H6B C6 H6A . . 107.9 ?
    C24 C23 C22 . . 120.60(14) ?
    C24 C23 H23 . . 119.7 ?
    C22 C23 H23 . . 119.7 ?
    O6 C5 O5 1 . 125.03(13) ?
    O6 C5 O5 . . 125.03(13) ?
    O6 C5 O5 1 1 125.03(13) ?
    O6 C5 O5 . 1 125.03(13) ?
    O6 C5 C6 1 . 119.13(12) ?
    O6 C5 C6 . . 119.13(12) ?
    O5 C5 C6 . . 115.82(12) ?
    O5 C5 C6 1 . 115.82(12) ?
    N1 C4 C3 . . 109.35(11) ?
    N1 C4 H4B . . 109.8 ?
    C3 C4 H4B . . 109.8 ?
    N1 C4 H4A . . 109.8 ?
    C3 C4 H4A . . 109.8 ?
    H4B C4 H4A . . 108.3 ?
    C56 C51 C52 . . 121.13(13) ?
    C56 C51 As . . 118.76(10) ?
    C52 C51 As . . 120.06(11) ?
    C22 C21 C26 . . 120.58(14) ?
    C22 C21 As . . 121.78(11) ?
    C26 C21 As . . 117.57(11) ?
    C41 C46 C45 . . 119.64(14) ?
    C41 C46 H46 . . 120.2 ?
    C45 C46 H46 . . 120.2 ?
    C13 C14 C15 . . 121.14(13) ?
    C13 C14 H14 . . 119.4 ?
    C15 C14 H14 . . 119.4 ?
    C54 C53 C52 . . 121.04(14) ?
    C54 C53 H3 . . 119.5 ?
    C52 C53 H3 . . 119.5 ?
    C44 C45 C46 . . 119.77(16) ?
    C44 C45 H45 . . 120.1 ?
    C46 C45 H45 . . 120.1 ?
    C16 C15 C14 . . 119.09(14) ?
    C16 C15 H15 . . 120.5 ?
    C14 C15 H15 . . 120.5 ?
    C53 C52 C51 . . 118.51(15) ?
    C53 C52 H2 . . 120.7 ?
    C51 C52 H2 . . 120.7 ?
    C55 C56 C51 . . 119.68(13) ?
    C55 C56 H21 . . 120.2 ?
    C51 C56 H21 . . 120.2 ?
    C46 C41 C42 . . 120.64(14) ?
    C46 C41 As . . 117.79(11) ?
    C42 C41 As . . 121.54(12) ?
    C41 C42 C43 . . 118.91(16) ?
    C41 C42 H42 . . 120.5 ?
    C43 C42 H42 . . 120.5 ?
    C25 C26 C21 . . 119.29(14) ?
    C25 C26 H27 . . 120.4 ?
    C21 C26 H27 . . 120.4 ?
    C44 C43 C42 . . 120.42(15) ?
    C44 C43 H43 . . 119.8 ?
    C42 C43 H43 . . 119.8 ?
    C1 O1 Co1 . . 111.85(10) ?
    O2 C1 O1 1 . 123.92(14) ?
    O2 C1 O1 . . 123.92(14) ?
    O2 C1 C2 1 . 119.79(12) ?
    O2 C1 C2 . . 119.79(12) ?
    O1 C1 C2 . . 116.28(12) ?
    N1 C2 C1 . . 108.05(11) ?
    N1 C2 H2A . . 110.1 ?
    C1 C2 H2A . . 110.1 ?
    N1 C2 H2B . . 110.1 ?
    C1 C2 H2B . . 110.1 ?
    H2A C2 H2B . . 108.4 ?
    H8B O8 H8A . . 107(2) ?
    H11A O11 H11B . . 108(2) ?
    H9B O9 H9A . . 112(2) ?
    H10B O10 H10C . . 107(2) ?
loop_
    _geom_torsion_atom_site_label_1
    _geom_torsion_atom_site_label_2
    _geom_torsion_atom_site_label_3
    _geom_torsion_atom_site_label_4
    _geom_torsion_site_symmetry_1
    _geom_torsion_site_symmetry_2
    _geom_torsion_site_symmetry_3
    _geom_torsion_site_symmetry_4
    _geom_torsion
    _geom_torsion_publ_flag
    O3 Co1 O5 C5 1 . . . 88.39(10) ?
    O3 Co1 O5 C5 . . . . 88.39(10) ?
    O7 Co1 O5 C5 1 . . . -179.58(10) ?
    O7 Co1 O5 C5 . . . . -179.58(10) ?
    O1 Co1 O5 C5 . . . . -84.34(10) ?
    N1 Co1 O5 C5 . . . . 1.32(10) ?
    Co1 Co1 O5 C5 2_676 . . . -177.02(8) ?
    O5 Co1 O3 C3 1 . . . -107.97(9) ?
    O5 Co1 O3 C3 . . . . -107.97(9) ?
    O7 Co1 O3 C3 1 . . . 158.44(9) ?
    O7 Co1 O3 C3 . . . . 158.44(9) ?
    O7 Co1 O3 C3 2_676 . . . 75.91(9) ?
    N1 Co1 O3 C3 . . . . -19.18(9) ?
    Co1 Co1 O3 C3 2_676 . . . 117.09(8) ?
    O5 Co1 O7 Co1 1 . . 2_676 177.26(4) ?
    O5 Co1 O7 Co1 . . . 2_676 177.26(4) ?
    O3 Co1 O7 Co1 1 . . 2_676 -92.78(5) ?
    O3 Co1 O7 Co1 . . . 2_676 -92.78(5) ?
    O1 Co1 O7 Co1 . . . 2_676 87.20(5) ?
    O5 Co1 N1 C4 1 . . . 114.14(8) ?
    O5 Co1 N1 C4 . . . . 114.14(8) ?
    O3 Co1 N1 C4 1 . . . 24.25(8) ?
    O3 Co1 N1 C4 . . . . 24.25(8) ?
    O7 Co1 N1 C4 2_676 . . . -68.53(8) ?
    O1 Co1 N1 C4 . . . . -156.04(8) ?
    Co1 Co1 N1 C4 2_676 . . . -67.56(9) ?
    O5 Co1 N1 C6 1 . . . -6.07(8) ?
    O5 Co1 N1 C6 . . . . -6.07(8) ?
    O3 Co1 N1 C6 1 . . . -95.97(9) ?
    O3 Co1 N1 C6 . . . . -95.97(9) ?
    O7 Co1 N1 C6 2_676 . . . 171.26(8) ?
    O1 Co1 N1 C6 . . . . 83.74(9) ?
    Co1 Co1 N1 C6 2_676 . . . 172.23(7) ?
    O5 Co1 N1 C2 1 . . . -123.66(9) ?
    O5 Co1 N1 C2 . . . . -123.66(9) ?
    O3 Co1 N1 C2 1 . . . 146.44(8) ?
    O3 Co1 N1 C2 . . . . 146.44(8) ?
    O7 Co1 N1 C2 2_676 . . . 53.67(9) ?
    O1 Co1 N1 C2 . . . . -33.85(8) ?
    Co1 Co1 N1 C2 2_676 . . . 54.64(10) ?
    C21 As C11 C12 . . . . 119.23(12) ?
    C51 As C11 C12 . . . . -1.21(14) ?
    C41 As C11 C12 . . . . -119.99(12) ?
    C21 As C11 C16 . . . . -63.40(13) ?
    C51 As C11 C16 . . . . 176.16(11) ?
    C41 As C11 C16 . . . . 57.38(13) ?
    As C11 C16 C15 . . . . -177.37(11) ?
    As C11 C12 C13 . . . . 177.29(10) ?
    Co1 O3 C3 O4 . . . 1 -170.26(10) ?
    Co1 O3 C3 O4 . . . . -170.26(10) ?
    Co1 O3 C3 C4 . . . . 8.08(14) ?
    C53 C54 C55 C56 . . . . 0.3(2) ?
    C4 N1 C6 C5 . . . . -106.93(13) ?
    C2 N1 C6 C5 . . . . 121.84(13) ?
    Co1 N1 C6 C5 . . . . 9.30(13) ?
    C25 C24 C23 C22 . . . . 0.1(2) ?
    C21 C22 C23 C24 . . . . -0.6(2) ?
    Co1 O5 C5 O6 . . . 1 -177.51(11) ?
    Co1 O5 C5 O6 . . . . -177.51(11) ?
    Co1 O5 C5 C6 . . . . 4.07(15) ?
    N1 C6 C5 O6 . . . 1 172.29(12) ?
    N1 C6 C5 O6 . . . . 172.29(12) ?
    N1 C6 C5 O5 . . . . -9.19(18) ?
    N1 C6 C5 O5 . . . 1 -9.19(18) ?
    C6 N1 C4 C3 . . . . 91.91(12) ?
    C2 N1 C4 C3 . . . . -139.11(11) ?
    Co1 N1 C4 C3 . . . . -24.85(12) ?
    O4 C3 C4 N1 1 . . . -169.55(11) ?
    O4 C3 C4 N1 . . . . -169.55(11) ?
    O3 C3 C4 N1 . . . . 12.06(16) ?
    O3 C3 C4 N1 1 . . . 12.06(16) ?
    C11 As C51 C56 . . . . 72.54(12) ?
    C21 As C51 C56 . . . . -50.66(12) ?
    C41 As C51 C56 . . . . -170.74(11) ?
    C11 As C51 C52 . . . . -110.07(12) ?
    C21 As C51 C52 . . . . 126.73(11) ?
    C41 As C51 C52 . . . . 6.65(13) ?
    C23 C22 C21 C26 . . . . 0.2(2) ?
    C23 C22 C21 As . . . . -176.62(11) ?
    C11 As C21 C22 . . . . 3.51(14) ?
    C51 As C21 C22 . . . . 126.65(12) ?
    C41 As C21 C22 . . . . -114.30(12) ?
    C11 As C21 C26 . . . . -173.39(11) ?
    C51 As C21 C26 . . . . -50.25(13) ?
    C41 As C21 C26 . . . . 68.80(13) ?
    C55 C54 C53 C52 . . . . -0.2(2) ?
    C43 C44 C45 C46 . . . . 0.7(2) ?
    C41 C46 C45 C44 . . . . 0.1(2) ?
    C56 C51 C52 C53 . . . . 0.2(2) ?
    As C51 C52 C53 . . . . -177.17(11) ?
    C54 C55 C56 C51 . . . . -0.1(2) ?
    C52 C51 C56 C55 . . . . -0.1(2) ?
    As C51 C56 C55 . . . . 177.30(10) ?
    C45 C46 C41 C42 . . . . -0.7(2) ?
    C45 C46 C41 As . . . . 177.33(11) ?
    C11 As C41 C46 . . . . 39.24(12) ?
    C21 As C41 C46 . . . . 160.81(11) ?
    C51 As C41 C46 . . . . -81.33(12) ?
    C11 As C41 C42 . . . . -142.74(12) ?
    C21 As C41 C42 . . . . -21.17(13) ?
    C51 As C41 C42 . . . . 96.69(13) ?
    C46 C41 C42 C43 . . . . 0.6(2) ?
    As C41 C42 C43 . . . . -177.37(12) ?
    C24 C25 C26 C21 . . . . -1.4(2) ?
    C22 C21 C26 C25 . . . . 0.8(2) ?
    As C21 C26 C25 . . . . 177.78(11) ?
    C45 C44 C43 C42 . . . . -0.8(2) ?
    C41 C42 C43 C44 . . . . 0.1(2) ?
    O5 Co1 O1 C1 1 . . . 114.55(9) ?
    O5 Co1 O1 C1 . . . . 114.55(9) ?
    O7 Co1 O1 C1 1 . . . -151.86(9) ?
    O7 Co1 O1 C1 . . . . -151.86(9) ?
    O7 Co1 O1 C1 2_676 . . . -69.66(9) ?
    N1 Co1 O1 C1 . . . . 25.75(9) ?
    Co1 Co1 O1 C1 2_676 . . . -110.57(8) ?
    Co1 O1 C1 O2 . . . 1 169.64(11) ?
    Co1 O1 C1 O2 . . . . 169.64(11) ?
    Co1 O1 C1 C2 . . . . -9.27(14) ?
    C4 N1 C2 C1 . . . . 151.43(11) ?
    C6 N1 C2 C1 . . . . -79.03(13) ?
    Co1 N1 C2 C1 . . . . 35.68(12) ?
    O2 C1 C2 N1 1 . . . 162.19(12) ?
    O2 C1 C2 N1 . . . . 162.19(12) ?
    O1 C1 C2 N1 . . . . -18.86(16) ?
loop_
    _geom_hbond_atom_site_label_D
    _geom_hbond_atom_site_label_H
    _geom_hbond_atom_site_label_A
    _geom_hbond_site_symmetry_A
    _geom_hbond_distance_DH
    _geom_hbond_distance_HA
    _geom_hbond_distance_DA
    _geom_hbond_angle_DHA
    _geom_hbond_publ_flag
    C4 H4A O4 2_776 0.97 2.49 3.239(2) 133.6 y
    C13 H13 O6 2_666 0.93 2.39 3.1207(19) 135.4 y
    C14 H14 O6 1_655 0.93 2.55 3.146(3) 122.6 y
    C15 H15 O5 1_655 0.93 2.58 3.313(3) 135.9 y
    C23 H23 O7 1 0.93 2.56 3.4034(19) 150.2 y
    C52 H2 O9 1_544 0.93 2.53 3.386(2) 152.6 y
    O7 H7 O4 1_455 0.765(18) 2.003(18) 2.740(2) 161.7(18) y
    O8 H8A O10 1_665 0.82(2) 1.94(2) 2.758(2) 178(2) y
    O8 H8B O2 1 0.780(19) 1.960(19) 2.7329(17) 171(2) y
    O9 H9A O8 1 0.800(19) 2.254(19) 3.045(2) 170.0(17) y
    O9 H9B O8 2_677 0.82(2) 1.92(2) 2.7290(19) 169(3) y
    O10 H10B O11 1 0.762(18) 2.090(18) 2.8483(18) 174(2) y
    O10 H10C O9 1_545 0.822(18) 1.952(19) 2.771(2) 175(2) y
    O11 H11A O4 2_666 0.758(17) 2.218(17) 2.9542(16) 164(2) y
    O11 H11B O2 1_545 0.886(19) 2.024(19) 2.905(2) 172.1(17) y
