# Supplementary material for: Bis(tetra­phenyl­arsonium) di-μ-hy­droxido-bis­[(nitrilo­triacetato)­cobalt(III)] octa­hydrate
Source: Acta Crystallogr Sect E Struct Rep Online. 2010 Oct 13;66(Pt 11):m1401–2. doi: 10.1107/S160053681003895X (PMC3009231; doi:10.1107/S160053681003895X)
Supplement: Supplementary file 2 [file e-66-m1401-Isup2.hkl]

# 
# h,k,l, Fc-squared, Fo-squared, sigma(Fo-squared) and status flag 
# 
data_I
_shelx_title ' 10Adv3_0m in P-1' 
_shelx_refln_list_code          4 
_shelx_F_calc_maximum      161.45 
_exptl_crystal_F_000       740.00 
_reflns_d_resolution_high  0.8409 
 
loop_ 
 _symmetry_equiv_pos_as_xyz 
 'x, y, z' 
 '-x, -y, -z' 
 
_cell_length_a     7.3280 
_cell_length_b    14.4910 
_cell_length_c    16.5640 
_cell_angle_alpha 113.555 
_cell_angle_beta   97.040 
_cell_angle_gamma 101.152 
 
_shelx_F_squared_multiplier     1.000 
 
loop_ 
 _refln_index_h 
 _refln_index_k 
 _refln_index_l 
 _refln_F_squared_calc 
 _refln_F_squared_meas 
 _refln_F_squared_sigma 
 _refln_observed_status 
  -2   0   0     5094.99     5303.57    173.09 o 
   2   0   0     5094.99     5233.51    181.88 o 
   2   0   0     5094.99     5359.62    182.15 o 
  -3   0   0     2919.34     3351.55    118.41 o 
   3   0   0     2919.34     3216.92    118.41 o 
   3   0   0     2919.34     3439.19    119.24 o 
  -4   0   0     1248.39      995.38     50.55 o 
   4   0   0     1248.39     1094.29     44.23 o 
   4   0   0     1248.39      920.93     43.41 o 
  -5   0   0      281.52      305.78     32.42 o 
   5   0   0      281.52      295.07     22.25 o 
   5   0   0      281.52      271.99     20.88 o 
   5   0   0      281.52      269.24     12.91 o 
   5   0   0      281.52      264.02     12.64 o 
  -6   0   0       42.06       25.28     16.76 o 
   6   0   0       42.06       36.27      7.69 o 
   6   0   0       42.06       51.38     14.01 o 
   6   0   0       42.06       40.94      8.52 o 
   6   0   0       42.06       39.01     12.64 o 
  -7   0   0     1006.31     1028.35     64.01 o 
   7   0   0     1006.31     1024.78     43.68 o 
   7   0   0     1006.31     1050.88     43.13 o 
   7   0   0     1006.31     1075.33     56.60 o 
  -8   0   0      465.58      532.99     53.57 o 
   8   0   0      465.58      452.50     30.50 o 
   8   0   0      465.58      440.68     36.82 o 
   8   0   0      465.58      568.44     42.86 o 
   8  -1   0      174.73      164.02     24.73 o 
   8  -1   0      174.73      149.46     16.76 o 
   8  -1   0      174.73      182.43     24.73 o 
  -8   1   0      174.73      164.29     31.87 o 
   7  -1   0       72.66       67.86      9.62 o 
   7  -1   0       72.66       91.76     16.76 o 
   7  -1   0       72.66       76.38     10.17 o 
   7  -1   0       72.66       64.29     15.93 o 
  -7   1   0       72.66       71.71     22.53 o 
   6  -1   0     3278.20     3342.48    126.93 o 
   6  -1   0     3278.20     3354.02    127.20 o 
  -6   1   0     3278.20     3349.62    132.15 o 
   5  -1   0     2661.63     2850.15    104.68 o 
   5  -1   0     2661.63     2733.11    104.13 o 
  -5   1   0     2661.63     2832.01    110.17 o 
   4  -1   0     1070.46     1017.09     40.11 o 
   4  -1   0     1070.46     1017.36     40.11 o 
  -4   1   0     1070.46     1001.43     48.63 o 
  -3   1   0       67.15       55.22     10.71 o 
  -2   1   0     3098.24     3307.31    109.90 o 
   0  -1   0      928.51       -1.10      0.55 o 
   0  -1   0        7.68       -0.55      0.27 o 
   0  -1   0        7.68       -1.65      0.82 o 
   0  -1   0        7.68       -1.65      0.82 o 
   0  -1   0        7.68       -1.10      0.55 o 
   0  -1   0        7.68       -1.10      0.55 o 
   0  -1   0        7.68       -1.10      0.55 o 
   0   1   0        7.68       -1.65      0.82 o 
   0   1   0        7.68       -1.65      0.82 o 
   0   1   0        7.68       -1.65      0.82 o 
   0   1   0        7.68       -1.10      0.55 o 
   0   1   0        7.68       -1.10      0.55 o 
   0   1   0        7.68       -1.10      0.55 o 
   0   1   0        7.68       -1.65      0.82 o 
  -1  -1   0     2140.35     2170.17     72.53 o 
  -1  -1   0     2140.35     1839.38     68.14 o 
  -1  -1   0     2140.35     2227.31     61.82 o 
  -1  -1   0     2140.35     2066.31     61.54 o 
   1   1   0     2140.35     2143.79     72.53 o 
   1   1   0     2140.35     1627.28     62.09 o 
   1   1   0     2140.35     1742.67     61.82 o 
   1   1   0     2140.35     2072.91     68.68 o 
  -2  -1   0     1044.67     1178.63     42.86 o 
  -2  -1   0     1044.67     1102.53     46.71 o 
  -2  -1   0     1044.67     1075.33     42.31 o 
   2   1   0     1044.67     1089.34     45.33 o 
   2   1   0     1044.67     1068.46     44.51 o 
   2   1   0     1044.67     1085.77     36.82 o 
   2   1   0     1044.67     1124.78     36.54 o 
  -3  -1   0     1811.56     1486.07     67.31 o 
   3   1   0     1811.56     1562.44     66.49 o 
   3   1   0     1811.56     1808.88     54.40 o 
   3   1   0     1811.56     1595.96     54.40 o 
   3   1   0     1811.56     1811.36     66.76 o 
  -4  -1   0     4998.18     4940.09    177.76 o 
   4   1   0     4998.18     5145.04    183.53 o 
   4   1   0     4998.18     5087.90    156.33 o 
   4   1   0     4998.18     4998.06    182.98 o 
   4   1   0     4998.18     4935.69    156.60 o 
  -5  -1   0     6468.63     6482.20    227.48 o 
   5   1   0     6468.63     6350.05    234.63 o 
   5   1   0     6468.63     6507.75    201.11 o 
   5   1   0     6468.63     6440.44    202.21 o 
   5   1   0     6468.63     6455.83    235.18 o 
  -6  -1   0     4969.35     5203.02    193.14 o 
   6   1   0     4969.35     5114.55    195.34 o 
   6   1   0     4969.35     5183.23    165.39 o 
   6   1   0     4969.35     5099.99    195.34 o 
   6   1   0     4969.35     5154.94    166.77 o 
  -7  -1   0      284.54      270.07     37.91 o 
   7   1   0      284.54      347.27     35.99 o 
   7   1   0      284.54      331.34     34.34 o 
   7   1   0      284.54      317.32     26.37 o 
  -8  -1   0      164.33      160.17     35.17 o 
   8   1   0      164.33      143.14     21.70 o 
   8   1   0      164.33       83.80     23.35 o 
   8  -2   0       46.63       18.96     14.84 o 
   8  -2   0       46.63       35.17     10.17 o 
   8  -2   0       46.63       37.64     14.01 o 
   8  -2   0       46.63       32.69      9.34 o 
  -8   2   0       46.63       18.13     18.68 o 
   7  -2   0     3035.94     2871.85    115.12 o 
   7  -2   0     3035.94     3103.18    116.76 o 
  -7   2   0     3035.94     3047.96    123.91 o 
   6  -2   0     1357.13     1436.61     58.24 o 
  -6   2   0     1357.13     1365.73     67.86 o 
   5  -2   0      116.79       95.33      9.89 o 
   5  -2   0      116.79       94.79      9.62 o 
  -5   2   0      116.79       80.77     16.76 o 
  -4   2   0      149.45      175.01     19.51 o 
  -3   2   0       37.95       28.30      8.79 o 
  -2   2   0      759.43      660.20     26.65 o 
   1  -2   0     2127.99     1658.88     51.38 o 
   1  -2   0     2127.99     1918.51     61.27 o 
   1  -2   0     2127.99     1529.47     51.65 o 
  -1   2   0     2127.99     1556.40     59.89 o 
  -1  -2   0    15931.43    16367.88    505.80 o 
  -1  -2   0    15931.43    16014.56    553.05 o 
  -1  -2   0    15931.43    16308.26    554.15 o 
   1   2   0    15931.43    15900.27    488.76 o 
   1   2   0    15931.43    15856.04    488.76 o 
   1   2   0    15931.43    16069.23    553.60 o 
   1   2   0    15931.43    15992.58    489.59 o 
   1   2   0    15931.43    16190.12    490.14 o 
   1   2   0    15931.43    16919.55    554.97 o 
   2   2   0      281.70      117.04     10.44 o 
  -3  -2   0       39.85       46.98     12.91 o 
  -3  -2   0       39.85       41.49      8.24 o 
  -3  -2   0       39.85       43.96      8.52 o 
   3   2   0       39.85       46.71      7.42 o 
   3   2   0       39.85       42.04      9.89 o 
   3   2   0       39.85       44.23      7.97 o 
   3   2   0       39.85       42.86     10.71 o 
  -4  -2   0     1801.64     2048.18     85.72 o 
   4   2   0     1801.64     1938.84     68.68 o 
   4   2   0     1801.64     1921.25     82.70 o 
   4   2   0     1801.64     1954.77     67.04 o 
   4   2   0     1801.64     1810.26     81.32 o 
  -5  -2   0       12.26       18.41     14.56 o 
   5   2   0       12.26       22.53      8.24 o 
   5   2   0       12.26       16.21     12.09 o 
   5   2   0       12.26       13.19      9.34 o 
   5   2   0       12.26        3.57     11.26 o 
  -6  -2   0      479.43      452.22     46.16 o 
   6   2   0      479.43      502.77     29.95 o 
   6   2   0      479.43      523.65     39.56 o 
   6   2   0      479.43      476.95     37.09 o 
   6   2   0      479.43      486.29     28.57 o 
  -7  -2   0     2369.63     2333.36    112.09 o 
   7   2   0     2369.63     2202.04     89.84 o 
   7   2   0     2369.63     2595.46    111.27 o 
   7   2   0     2369.63     2396.55    109.07 o 
   8  -3   0       40.92       54.95     14.56 o 
   8  -3   0       40.92       15.66     11.26 o 
  -8   3   0       40.92       12.64     18.41 o 
   7  -3   0       10.02       28.85     10.71 o 
   7  -3   0       10.02        1.10      9.34 o 
  -7   3   0       10.02       18.41     14.84 o 
   6  -3   0       22.51       15.93      7.97 o 
   6  -3   0       22.51       32.69      7.97 o 
  -6   3   0       22.51       31.32     14.29 o 
   5  -3   0       15.16        6.04      4.40 o 
  -5   3   0       15.16        3.30      9.07 o 
  -4   3   0      136.08      163.20     17.58 o 
   3  -3   0     3399.04     3225.72    115.94 o 
   3  -3   0     3399.04     3516.39    116.76 o 
  -3   3   0     3399.04     3318.03    112.37 o 
   2  -3   0       71.68       61.54      7.69 o 
   2  -3   0       71.68       67.86      7.69 o 
  -2   3   0       71.68       57.15      6.59 o 
   1  -3   0     3304.85     3103.73     99.18 o 
   1  -3   0     3304.85     3206.76    100.28 o 
   1  -3   0     3304.85     3198.52    115.12 o 
   1  -3   0     3304.85     3360.06     96.43 o 
   1  -3   0     3304.85     3095.76     96.43 o 
   1  -3   0     3304.85     3247.97    115.39 o 
  -1   3   0     3304.85     3217.47    114.57 o 
  -1   3   0     3304.85     2896.30     98.36 o 
  -1   3   0     3304.85     3197.42    114.29 o 
   0  -3   0        6.63        2.47      3.85 o 
   0  -3   0        6.63        2.75      5.22 o 
   0  -3   0        6.63        5.49      5.49 o 
   0  -3   0        6.63        5.22      3.30 o 
   0  -3   0        6.63        6.04      3.85 o 
   0  -3   0        6.63        2.75      3.02 o 
   0   3   0        6.63        4.12      3.02 o 
   0   3   0        6.63        7.69      5.77 o 
   0   3   0        6.63        6.87      5.49 o 
   0   3   0        6.63        3.30      3.02 o 
   0   3   0        6.63        4.40      4.12 o 
   0   3   0        6.63        5.77      3.85 o 
   0   3   0        6.63       14.01      4.40 o 
  -1  -3   0    20833.71    21521.71    718.72 o 
  -1  -3   0    20833.71    18281.16    633.82 o 
  -1  -3   0    20833.71    21472.26    655.25 o 
  -1  -3   0    20833.71    21200.81    636.57 o 
   1   3   0    20833.71    21339.01    635.47 o 
   1   3   0    20833.71    21939.87    720.09 o 
   1   3   0    20833.71    20638.15    635.75 o 
   1   3   0    20833.71    21105.76    720.37 o 
   1   3   0    20833.71    21740.95    636.57 o 
   1   3   0    20833.71    20738.70    635.20 o 
  -2  -3   0      346.47      345.62     22.80 o 
  -2  -3   0      346.47      369.25     26.10 o 
  -2  -3   0      346.47      326.94     23.08 o 
  -2  -3   0      346.47      345.07     16.48 o 
   2   3   0      346.47      355.24     25.00 o 
   2   3   0      346.47      373.10     18.96 o 
   2   3   0      346.47      350.29     19.51 o 
   2   3   0      346.47      381.61     25.00 o 
   2   3   0      346.47      348.64     15.11 o 
  -3  -3   0     4343.94     4459.84    161.55 o 
  -3  -3   0     4343.94     4537.05    165.94 o 
   3   3   0     4343.94     4499.96    138.74 o 
   3   3   0     4343.94     4459.30    147.26 o 
   3   3   0     4343.94     4559.85    170.89 o 
   3   3   0     4343.94     4732.66    172.26 o 
   3   3   0     4343.94     4459.02    145.89 o 
  -4  -3   0     1121.24     1169.57     60.44 o 
   4   3   0     1121.24     1028.62     55.50 o 
   4   3   0     1121.24     1114.89     46.43 o 
   4   3   0     1121.24     1141.82     57.97 o 
   4   3   0     1121.24     1099.23     44.78 o 
  -5  -3   0     3225.17     3298.25    134.07 o 
   5   3   0     3225.17     3308.96    136.00 o 
   5   3   0     3225.17     3200.99    134.90 o 
   5   3   0     3225.17     3363.91    115.39 o 
   5   3   0     3225.17     3244.12    112.92 o 
  -6  -3   0      272.21      246.99     37.09 o 
   6   3   0      272.21      237.65     25.00 o 
   6   3   0      272.21      293.15     33.79 o 
   6   3   0      272.21      259.08     32.69 o 
  -7  -3   0      271.29      296.72     42.86 o 
   7   3   0      271.29      263.75     28.57 o 
   7   3   0      271.29      275.01     35.72 o 
   8  -4   0      775.04      728.88     37.64 o 
   8  -4   0      775.04      809.11     39.84 o 
  -8   4   0      775.04      809.38     51.65 o 
   7  -4   0     2228.53     2257.26     84.62 o 
   7  -4   0     2228.53     2084.45     83.52 o 
  -7   4   0     2228.53     2289.95     94.24 o 
   6  -4   0     7572.40     7188.83    254.41 o 
   6  -4   0     7572.40     7311.64    256.06 o 
  -6   4   0     7572.40     7563.58    248.09 o 
   5  -4   0     2593.01     2442.16     92.04 o 
   5  -4   0     2593.01     2661.68     92.86 o 
  -5   4   0     2593.01     2626.23     96.16 o 
   4  -4   0      758.70      729.71     30.22 o 
   4  -4   0      758.70      721.74     30.77 o 
  -4   4   0      758.70      728.06     34.07 o 
   3  -4   0     1332.95     1456.94     59.34 o 
   3  -4   0     1332.95     1691.85     60.99 o 
  -3   4   0     1332.95     1473.15     54.67 o 
   2  -4   0      152.12      138.47     13.74 o 
   2  -4   0      152.12      129.40      9.34 o 
   2  -4   0      152.12      142.59      9.07 o 
   2  -4   0      152.12      157.70     13.46 o 
  -2   4   0      152.12      146.71     11.54 o 
  -2   4   0      152.12      152.76     11.54 o 
   1  -4   0    14487.24    14857.63    443.98 o 
   1  -4   0    14487.24    13948.25    443.15 o 
   1  -4   0    14487.24    14996.92    504.97 o 
   1  -4   0    14487.24    15093.91    504.70 o 
   1  -4   0    14487.24    14709.55    443.15 o 
   1  -4   0    14487.24    14166.11    445.35 o 
  -1   4   0    14487.24    14915.88    503.32 o 
  -1   4   0    14487.24    14369.97    503.60 o 
   0  -4   0     4026.14     4254.06    132.15 o 
   0  -4   0     4026.14     4118.34    154.68 o 
   0  -4   0     4026.14     4343.63    134.62 o 
   0  -4   0     4026.14     4190.05    132.15 o 
   0  -4   0     4026.14     4030.70    154.95 o 
   0   4   0     4026.14     4278.24    133.52 o 
   0   4   0     4026.14     4065.04    131.60 o 
   0   4   0     4026.14     4172.47    154.68 o 
   0   4   0     4026.14     4116.97    154.95 o 
   0   4   0     4026.14     4375.23    132.15 o 
  -1  -4   0      182.36      165.67     12.91 o 
  -1  -4   0      182.36      184.08     10.71 o 
  -1  -4   0      182.36      153.85     17.58 o 
  -1  -4   0      182.36      184.90     18.68 o 
  -1  -4   0      182.36      187.92     10.99 o 
   1   4   0      182.36      164.57     13.19 o 
   1   4   0      182.36      176.38     19.51 o 
   1   4   0      182.36      190.94     13.74 o 
   1   4   0      182.36      184.35     20.06 o 
   1   4   0      182.36      163.74     11.54 o 
   1   4   0      182.36      191.22     12.36 o 
  -2  -4   0     7266.65     7422.63    230.51 o 
  -2  -4   0     7266.65     7446.26    266.50 o 
  -2  -4   0     7266.65     7373.73    247.54 o 
  -2  -4   0     7266.65     7361.09    267.60 o 
   2   4   0     7266.65     7340.76    234.35 o 
   2   4   0     7266.65     7444.89    234.08 o 
   2   4   0     7266.65     7751.77    270.62 o 
   2   4   0     7266.65     7403.40    269.24 o 
   2   4   0     7266.65     7284.72    230.23 o 
  -3  -4   0     3521.10     3739.20    140.39 o 
  -3  -4   0     3521.10     3635.35    136.55 o 
   3   4   0     3521.10     3654.58    145.06 o 
   3   4   0     3521.10     3517.49    121.98 o 
   3   4   0     3521.10     3596.06    116.49 o 
   3   4   0     3521.10     3650.19    123.63 o 
   3   4   0     3521.10     3707.06    144.79 o 
  -4  -4   0      965.96      947.58     46.43 o 
  -4  -4   0      965.96      960.76     56.05 o 
   4   4   0      965.96      901.15     53.57 o 
   4   4   0      965.96      891.53     52.75 o 
   4   4   0      965.96      977.25     35.44 o 
   4   4   0      965.96      885.76     42.86 o 
   4   4   0      965.96      976.42     43.13 o 
  -5  -4   0      336.24      340.13     39.29 o 
   5   4   0      336.24      329.41     28.30 o 
   5   4   0      336.24      366.23     37.36 o 
   5   4   0      336.24      421.18     40.66 o 
  -6  -4   0      396.60      411.28     48.35 o 
   6   4   0      396.60      408.26     42.86 o 
   6   4   0      396.60      429.14     31.87 o 
  -7  -4   0      429.94      429.14     52.20 o 
   7   4   0      429.94      398.37     45.06 o 
   7   4   0      429.94      413.76     36.54 o 
   8  -5   0       82.14       56.32     12.09 o 
   8  -5   0       82.14       59.34     12.09 o 
  -8   5   0       82.14       85.44     21.15 o 
   7  -5   0      323.20      338.20     22.25 o 
   7  -5   0      323.20      305.51     20.33 o 
  -7   5   0      323.20      369.52     33.79 o 
   6  -5   0      442.77      403.59     22.80 o 
   6  -5   0      442.77      461.29     24.73 o 
  -6   5   0      442.77      414.58     30.50 o 
   5  -5   0      610.47      509.92     27.20 o 
   5  -5   0      610.47      572.83     27.47 o 
  -5   5   0      610.47      558.82     30.77 o 
   4  -5   0     3594.67     3542.76    129.40 o 
   4  -5   0     3594.67     3510.35    128.58 o 
  -4   5   0     3594.67     3490.84    118.14 o 
   3  -5   0     1811.05     1717.95     71.71 o 
   3  -5   0     1811.05     1780.86     59.62 o 
   3  -5   0     1811.05     1795.97     58.24 o 
   3  -5   0     1811.05     1866.03     71.98 o 
  -3   5   0     1811.05     1801.19     61.82 o 
   2  -5   0     2827.36     2566.34     85.99 o 
   2  -5   0     2827.36     2683.65     88.19 o 
   2  -5   0     2827.36     2799.59    103.58 o 
   2  -5   0     2827.36     2629.81    102.20 o 
  -2   5   0     2827.36     2588.87    100.01 o 
  -2   5   0     2827.36     2630.35    100.55 o 
   1  -5   0     1093.02     1447.05     50.00 o 
   1  -5   0     1093.02     1401.17     48.35 o 
   1  -5   0     1093.02     1161.32     57.70 o 
   1  -5   0     1093.02     1379.47     46.16 o 
   1  -5   0     1093.02     1279.74     58.24 o 
  -1   5   0     1093.02     1383.04     42.31 o 
  -1   5   0     1093.02     1221.77     42.04 o 
  -1   5   0     1093.02     1235.78     57.42 o 
   0  -5   0     5771.62     5819.53    181.33 o 
   0  -5   0     5771.62     5518.69    207.70 o 
   0  -5   0     5771.62     5581.61    209.08 o 
   0  -5   0     5771.62     5541.77    178.03 o 
   0  -5   0     5771.62     5889.59    178.58 o 
   0   5   0     5771.62     5747.82    177.76 o 
   0   5   0     5771.62     5663.20    208.25 o 
   0   5   0     5771.62     5660.73    179.40 o 
   0   5   0     5771.62     5820.35    178.03 o 
   0   5   0     5771.62     5510.45    208.25 o 
  -1  -5   0      892.23      890.98     46.71 o 
  -1  -5   0      892.23      909.94     34.34 o 
  -1  -5   0      892.23      917.90     48.35 o 
  -1  -5   0      892.23      958.02     43.96 o 
  -1  -5   0      892.23      883.29     34.34 o 
  -1  -5   0      892.23      929.44     37.91 o 
   1   5   0      892.23      923.12     35.99 o 
   1   5   0      892.23      865.43     47.53 o 
   1   5   0      892.23      908.84     48.35 o 
   1   5   0      892.23      945.93     39.01 o 
  -2  -5   0     1001.35     1080.55     53.02 o 
  -2  -5   0     1001.35     1105.55     54.95 o 
  -2  -5   0     1001.35     1094.29     55.77 o 
   2   5   0     1001.35      977.25     54.95 o 
   2   5   0     1001.35     1086.87     46.16 o 
   2   5   0     1001.35     1072.31     56.87 o 
   2   5   0     1001.35     1072.31     45.61 o 
   2   5   0     1001.35     1116.82     42.04 o 
  -3  -5   0       65.29       74.45     15.93 o 
  -3  -5   0       65.29       54.12     16.48 o 
   3   5   0       65.29       49.73     11.54 o 
   3   5   0       65.29       64.56     16.48 o 
   3   5   0       65.29       95.06     19.23 o 
   3   5   0       65.29       50.00     12.09 o 
   3   5   0       65.29       78.03     10.44 o 
  -4  -5   0      355.68      348.64     29.12 o 
  -4  -5   0      355.68      348.09     38.19 o 
   4   5   0      355.68      357.99     25.83 o 
   4   5   0      355.68      387.66     38.74 o 
   4   5   0      355.68      327.76     35.44 o 
   4   5   0      355.68      381.06     21.15 o 
   4   5   0      355.68      317.32     27.75 o 
  -5  -5   0      445.90      377.49     43.13 o 
   5   5   0      445.90      423.92     31.05 o 
   5   5   0      445.90      467.33     40.66 o 
   5   5   0      445.90      464.03     45.61 o 
  -6  -5   0     1131.75     1137.70     72.26 o 
   6   5   0     1131.75     1095.66     56.60 o 
   6   5   0     1131.75     1151.43     70.61 o 
  -7  -5   0      498.07      539.31     58.79 o 
   7   5   0      498.07      534.09     40.39 o 
   7   5   0      498.07      566.51     57.15 o 
   8  -6   0     1414.00     1509.97     62.37 o 
   8  -6   0     1414.00     1353.64     60.99 o 
   7  -6   0      125.99      133.80     17.58 o 
   7  -6   0      125.99      116.49     15.39 o 
  -7   6   0      125.99      151.38     21.98 o 
   6  -6   0     1988.29     2062.19     81.05 o 
   6  -6   0     1988.29     2022.36     81.87 o 
  -6   6   0     1988.29     2029.23     79.40 o 
   5  -6   0     1122.37     1151.43     49.73 o 
   5  -6   0     1122.37     1029.17     49.73 o 
  -5   6   0     1122.37     1145.66     46.98 o 
   4  -6   0       45.92       40.39     10.44 o 
   4  -6   0       45.92       39.29      7.14 o 
   4  -6   0       45.92       33.52      9.89 o 
   4  -6   0       45.92       47.26      6.04 o 
  -4   6   0       45.92       33.24      7.69 o 
   3  -6   0     1279.51     1361.61     48.63 o 
   3  -6   0     1279.51     1337.43     50.28 o 
   3  -6   0     1279.51     1363.26     60.44 o 
   3  -6   0     1279.51     1347.05     60.99 o 
  -3   6   0     1279.51     1404.74     54.67 o 
   2  -6   0     2579.46     2649.86     84.34 o 
   2  -6   0     2579.46     2583.37     90.11 o 
   2  -6   0     2579.46     2588.05    106.05 o 
   2  -6   0     2579.46     2825.97    106.60 o 
   2  -6   0     2579.46     2605.90     87.92 o 
  -2   6   0     2579.46     2707.01    103.30 o 
  -2   6   0     2579.46     2525.40    102.48 o 
   1  -6   0       21.70       22.25      7.97 o 
   1  -6   0       21.70       33.52      8.24 o 
   1  -6   0       21.70       31.32      6.87 o 
   1  -6   0       21.70       22.80     10.44 o 
   1  -6   0       21.70       17.31      9.89 o 
  -1   6   0       21.70       44.51     11.26 o 
  -1   6   0       21.70       24.45      4.67 o 
  -1   6   0       21.70       30.50      6.87 o 
  -1   6   0       21.70       24.45      4.40 o 
  -1   6   0       21.70       14.56      7.69 o 
   0  -6   0     3173.38     3227.36    125.56 o 
   0  -6   0     3173.38     3215.28    103.30 o 
   0  -6   0     3173.38     3136.97    126.11 o 
   0  -6   0     3173.38     3124.06    106.32 o 
   0  -6   0     3173.38     3020.76    102.75 o 
   0   6   0     3173.38     3055.65    101.93 o 
   0   6   0     3173.38     3163.07    125.56 o 
   0   6   0     3173.38     3119.94    102.48 o 
   0   6   0     3173.38     3044.11    104.40 o 
  -1  -6   0    11411.09    11130.79    344.52 o 
  -1  -6   0    11411.09    11461.30    362.93 o 
  -1  -6   0    11411.09    10768.41    400.02 o 
  -1  -6   0    11411.09    11027.77    347.55 o 
  -1  -6   0    11411.09    11417.07    344.25 o 
  -1  -6   0    11411.09    11156.07    399.20 o 
   1   6   0    11411.09    11304.98    401.39 o 
   1   6   0    11411.09    10734.34    400.02 o 
   1   6   0    11411.09    11308.55    349.47 o 
   1   6   0    11411.09    11491.52    346.17 o 
  -2  -6   0     3653.77     3601.83    144.24 o 
  -2  -6   0     3653.77     3686.45    146.16 o 
  -2  -6   0     3653.77     3623.54    134.90 o 
   2   6   0     3653.77     3376.82    145.89 o 
   2   6   0     3653.77     3686.45    148.08 o 
   2   6   0     3653.77     3501.28    119.79 o 
   2   6   0     3653.77     3738.38    125.28 o 
  -3  -6   0     2755.22     2862.51    120.06 o 
  -3  -6   0     2755.22     2931.74    117.59 o 
   3   6   0     2755.22     2814.98     97.53 o 
   3   6   0     2755.22     2711.13    122.81 o 
   3   6   0     2755.22     2834.49    103.85 o 
   3   6   0     2755.22     2841.90    124.46 o 
  -4  -6   0      219.85      192.04     30.22 o 
  -4  -6   0      219.85      248.36     29.40 o 
   4   6   0      219.85      231.33     32.14 o 
   4   6   0      219.85      246.72     25.28 o 
   4   6   0      219.85      239.57     20.61 o 
   4   6   0      219.85      289.85     35.44 o 
  -5  -6   0      505.64      521.18     51.93 o 
   5   6   0      505.64      582.72     38.46 o 
   5   6   0      505.64      537.39     46.71 o 
  -6  -6   0      236.14      179.95     35.17 o 
   6   6   0      236.14      224.19     28.85 o 
   6   6   0      236.14      214.30     35.99 o 
   8  -7   0      125.34      118.69     17.86 o 
   8  -7   0      125.34      122.81     18.96 o 
   7  -7   0        7.13        9.89     10.99 o 
   7  -7   0        7.13       -0.55      5.77 o 
   7  -7   0        7.13       -2.20      9.34 o 
   6  -7   0      116.00      161.55     18.96 o 
   6  -7   0      116.00      162.10     11.26 o 
   6  -7   0      116.00      122.53     17.03 o 
   6  -7   0      116.00      132.97     12.09 o 
  -6   7   0      116.00      146.99     17.31 o 
   5  -7   0      567.08      551.95     25.83 o 
   5  -7   0      567.08      560.74     33.79 o 
   5  -7   0      567.08      585.47     34.62 o 
   5  -7   0      567.08      553.60     23.63 o 
  -5   7   0      567.08      582.72     27.75 o 
   4  -7   0      380.06      350.02     18.68 o 
   4  -7   0      380.06      314.58     19.78 o 
   4  -7   0      380.06      350.29     26.10 o 
   4  -7   0      380.06      311.83     25.28 o 
  -4   7   0      380.06      357.44     18.13 o 
   3  -7   0      241.62      251.94     25.55 o 
   3  -7   0      241.62      233.25     17.86 o 
   3  -7   0      241.62      241.22     16.48 o 
   3  -7   0      241.62      242.59     25.28 o 
  -3   7   0      241.62      224.46     19.23 o 
   2  -7   0     1382.47     1397.05     53.30 o 
   2  -7   0     1382.47     1428.64     67.31 o 
   2  -7   0     1382.47     1391.28     50.00 o 
   2  -7   0     1382.47     1402.27     55.22 o 
   2  -7   0     1382.47     1417.38     66.76 o 
  -2   7   0     1382.47     1373.97     63.74 o 
  -2   7   0     1382.47     1419.85     50.28 o 
  -2   7   0     1382.47     1384.14     63.19 o 
   1  -7   0       11.51        8.24      6.32 o 
   1  -7   0       11.51        2.47      8.52 o 
   1  -7   0       11.51        9.62      9.89 o 
   1  -7   0       11.51        2.47      6.87 o 
  -1   7   0       11.51       11.26      6.32 o 
  -1   7   0       11.51        1.65      4.95 o 
  -1   7   0       11.51        1.10      2.47 o 
  -1   7   0       11.51        6.87      4.40 o 
  -1   7   0       11.51        4.12      8.52 o 
   0  -7   0        1.42       -2.20      6.87 o 
   0  -7   0        1.42       -1.37      9.34 o 
   0  -7   0        1.42        0.27      8.52 o 
   0  -7   0        1.42        5.77      6.32 o 
   0   7   0        1.42        2.47      9.34 o 
   0   7   0        1.42        1.10      5.77 o 
   0   7   0        1.42       17.03      6.32 o 
   0   7   0        1.42       10.71     11.26 o 
   0   7   0        1.42        2.47      6.59 o 
  -1  -7   0     2945.71     2921.58    128.58 o 
  -1  -7   0     2945.71     3072.41    101.65 o 
  -1  -7   0     2945.71     3078.73    102.20 o 
  -1  -7   0     2945.71     3171.59    128.58 o 
  -1  -7   0     2945.71     2969.93    106.05 o 
   1   7   0     2945.71     3157.58    104.13 o 
   1   7   0     2945.71     3088.90    129.40 o 
   1   7   0     2945.71     3069.94    129.40 o 
   1   7   0     2945.71     2993.84    107.42 o 
  -2  -7   0      499.05      544.81     20.88 o 
  -2  -7   0      499.05      516.24     37.64 o 
  -2  -7   0      499.05      532.44     28.57 o 
  -2  -7   0      499.05      542.34     20.88 o 
  -2  -7   0      499.05      470.35     38.74 o 
   2   7   0      499.05      477.22     31.05 o 
   2   7   0      499.05      532.17     40.66 o 
   2   7   0      499.05      543.98     41.76 o 
   2   7   0      499.05      481.89     26.92 o 
  -3  -7   0      306.28      313.75     35.17 o 
  -3  -7   0      306.28      331.89     37.09 o 
   3   7   0      306.28      278.31     34.34 o 
   3   7   0      306.28      291.22     21.70 o 
   3   7   0      306.28      259.63     34.07 o 
   3   7   0      306.28      272.82     26.92 o 
  -4  -7   0      593.11      542.06     51.65 o 
   4   7   0      593.11      637.94     39.29 o 
   4   7   0      593.11      604.43     48.63 o 
   4   7   0      593.11      570.91     32.69 o 
  -5  -7   0     1012.97     1037.97     67.59 o 
   5   7   0     1012.97      967.91     54.40 o 
   5   7   0     1012.97     1023.13     68.96 o 
   6   7   0     1234.50     1281.66     66.21 o 
   6   7   0     1234.50     1266.55     82.42 o 
   8  -8   0        3.60        3.85      9.34 o 
   8  -8   0        3.60       11.54     14.29 o 
   8  -8   0        3.60       -7.69     10.99 o 
   7  -8   0       25.10       21.98     12.36 o 
   7  -8   0       25.10       25.28      9.89 o 
   7  -8   0       25.10       20.33     12.36 o 
   7  -8   0       25.10       37.91      8.52 o 
   6  -8   0      778.07      811.58     44.23 o 
   6  -8   0      778.07      707.18     43.13 o 
   6  -8   0      778.07      802.51     32.42 o 
   6  -8   0      778.07      758.01     34.62 o 
   5  -8   0      595.18      630.53     38.46 o 
   5  -8   0      595.18      595.91     28.57 o 
   5  -8   0      595.18      582.17     38.19 o 
   5  -8   0      595.18      566.79     29.95 o 
  -5   8   0      595.18      607.45     26.92 o 
   4  -8   0     1695.24     1679.21     63.74 o 
   4  -8   0     1695.24     1792.67     66.76 o 
   4  -8   0     1695.24     1756.96     79.95 o 
   4  -8   0     1695.24     1823.72     81.05 o 
  -4   8   0     1695.24     1763.28     60.99 o 
   3  -8   0     1510.20     1499.80     72.81 o 
   3  -8   0     1510.20     1550.90     74.18 o 
   3  -8   0     1510.20     1515.19     53.02 o 
   3  -8   0     1510.20     1514.64     60.72 o 
   3  -8   0     1510.20     1503.92     58.24 o 
  -3   8   0     1510.20     1643.77     68.96 o 
   2  -8   0      558.98      554.70     26.65 o 
   2  -8   0      558.98      593.71     31.87 o 
   2  -8   0      558.98      584.92     39.29 o 
   2  -8   0      558.98      598.11     40.11 o 
   2  -8   0      558.98      563.49     30.50 o 
  -2   8   0      558.98      573.11     37.09 o 
  -2   8   0      558.98      593.99     27.20 o 
   1  -8   0       10.92        4.67      8.52 o 
   1  -8   0       10.92       12.36      7.69 o 
   1  -8   0       10.92       16.76     11.54 o 
   1  -8   0       10.92       12.64     11.81 o 
  -1   8   0       10.92       14.84      5.49 o 
  -1   8   0       10.92       -1.10      4.40 o 
  -1   8   0       10.92       -2.75      2.47 o 
  -1   8   0       10.92        0.55      6.04 o 
  -1   8   0       10.92        7.42     10.71 o 
   0  -8   0       12.49       26.10     10.17 o 
   0  -8   0       12.49       11.26     11.54 o 
   0  -8   0       12.49       12.64      7.42 o 
   0  -8   0       12.49       14.01     11.54 o 
   0   8   0       12.49       32.69     14.29 o 
   0   8   0       12.49       16.48      7.14 o 
   0   8   0       12.49       11.81      8.24 o 
   0   8   0       12.49        0.82      9.89 o 
   0   8   0       12.49        4.12      6.59 o 
  -1  -8   0     4042.64     3887.56    160.45 o 
  -1  -8   0     4042.64     3794.98    126.93 o 
  -1  -8   0     4042.64     3998.01    159.90 o 
  -1  -8   0     4042.64     3852.12    132.42 o 
  -1  -8   0     4042.64     3889.21    127.75 o 
   1   8   0     4042.64     3826.02    133.25 o 
   1   8   0     4042.64     3872.73    159.62 o 
   1   8   0     4042.64     3883.72    129.40 o 
   1   8   0     4042.64     3662.28    158.80 o 
  -2  -8   0     1479.55     1449.25     50.28 o 
  -2  -8   0     1479.55     1423.70     50.28 o 
  -2  -8   0     1479.55     1486.34     59.62 o 
   2   8   0     1479.55     1395.68     58.24 o 
   2   8   0     1479.55     1533.87     81.05 o 
   2   8   0     1479.55     1489.09     80.22 o 
   2   8   0     1479.55     1536.89     64.29 o 
  -3  -8   0        8.24        8.52     15.11 o 
   3   8   0        8.24        2.75     10.17 o 
   3   8   0        8.24       12.09     11.81 o 
   3   8   0        8.24        3.30     14.01 o 
   3   8   0        8.24       -8.79     12.36 o 
   4   8   0      716.78      713.50     44.78 o 
   4   8   0      716.78      750.31     57.97 o 
   4   8   0      716.78      734.38     39.56 o 
   5   8   0      245.93      246.44     31.05 o 
   5   8   0      245.93      272.54     41.76 o 
   6   8   0       59.03       45.61     21.15 o 
   6   8   0       59.03       48.35     26.92 o 
   8  -9   0     1058.10     1203.36     63.19 o 
   8  -9   0     1058.10     1165.17     60.72 o 
   8  -9   0     1058.10     1166.82     49.18 o 
   7  -9   0       20.16       16.21     12.91 o 
   7  -9   0       20.16       20.61     13.74 o 
   7  -9   0       20.16       17.03     11.26 o 
   6  -9   0      661.11      642.89     42.58 o 
   6  -9   0      661.11      646.74     42.58 o 
   6  -9   0      661.11      675.58     34.07 o 
   5  -9   0      912.51      840.43     38.74 o 
   5  -9   0      912.51      901.69     51.65 o 
   5  -9   0      912.51      884.94     51.93 o 
   5  -9   0      912.51      907.74     42.04 o 
   4  -9   0        7.99        5.77     12.09 o 
   4  -9   0        7.99        4.40     11.54 o 
   4  -9   0        7.99        3.30      5.49 o 
   4  -9   0        7.99        8.79      9.62 o 
   4  -9   0        7.99        3.02      7.42 o 
   3  -9   0        2.55        0.27      6.32 o 
   3  -9   0        2.55       -3.30      7.97 o 
   3  -9   0        2.55        0.55     11.54 o 
   3  -9   0        2.55       -2.75      8.52 o 
   3  -9   0        2.55       -1.92     11.26 o 
  -3   9   0        2.55        2.47     10.44 o 
   2  -9   0     1531.84     1565.19     58.79 o 
   2  -9   0     1531.84     1540.46     77.48 o 
   2  -9   0     1531.84     1595.69     79.12 o 
   2  -9   0     1531.84     1506.40     64.01 o 
  -2   9   0     1531.84     1591.02     75.55 o 
  -2   9   0     1531.84     1476.72     57.42 o 
   1  -9   0      288.40      173.91     27.20 o 
   1  -9   0      288.40      244.79     30.77 o 
   1  -9   0      288.40      263.48     19.51 o 
   1  -9   0      288.40      240.67     23.90 o 
  -1   9   0      288.40      270.62     19.51 o 
  -1   9   0      288.40      289.30     15.93 o 
  -1   9   0      288.40      277.49     31.60 o 
   0  -9   0     1749.86     1741.30     63.46 o 
   0  -9   0     1749.86     1617.39     83.52 o 
   0  -9   0     1749.86     1582.22     67.04 o 
   0  -9   0     1749.86     1631.95     84.89 o 
   0   9   0     1749.86     1595.69     64.84 o 
   0   9   0     1749.86     1586.07     83.25 o 
   0   9   0     1749.86     1619.31     60.99 o 
   0   9   0     1749.86     1673.44     62.09 o 
   0   9   0     1749.86     1707.51     83.80 o 
  -1  -9   0     1383.14     1388.26     76.65 o 
  -1  -9   0     1383.14     1396.50     54.40 o 
  -1  -9   0     1383.14     1360.23     53.30 o 
  -1  -9   0     1383.14     1384.96     59.07 o 
  -1  -9   0     1383.14     1406.94     76.38 o 
   1   9   0     1383.14     1336.61     76.10 o 
   1   9   0     1383.14     1309.13     54.67 o 
   1   9   0     1383.14     1299.24     58.79 o 
   1   9   0     1383.14     1398.15     76.93 o 
  -2  -9   0       70.80       90.94     15.66 o 
  -2  -9   0       70.80       73.08      9.07 o 
  -2  -9   0       70.80       55.77      8.52 o 
   2   9   0       70.80       51.93     20.88 o 
   2   9   0       70.80       63.19     14.01 o 
   2   9   0       70.80      103.03     18.41 o 
   2   9   0       70.80       87.64     23.63 o 
   3   9   0      341.44      330.24     27.75 o 
   3   9   0      341.44      303.31     40.39 o 
   3   9   0      341.44      240.95     28.02 o 
   4   9   0      226.48      204.68     28.30 o 
   4   9   0      226.48      221.99     37.64 o 
   4   9   0      226.48      246.99     26.10 o 
   5   9   0      350.65      350.29     38.19 o 
   5   9   0      350.65      386.01     51.65 o 
   7 -10   0      185.06      167.04     20.88 o 
   7 -10   0      185.06      196.16     27.47 o 
   7 -10   0      185.06      153.03     25.28 o 
   6 -10   0      807.65      794.00     52.20 o 
   6 -10   0      807.65      900.60     53.57 o 
   6 -10   0      807.65      815.98     42.04 o 
   5 -10   0     3905.27     4023.28    164.02 o 
   5 -10   0     3905.27     3807.34    161.82 o 
   5 -10   0     3905.27     4094.44    138.74 o 
   4 -10   0     1661.41     1533.05     65.66 o 
   4 -10   0     1661.41     1642.67     80.50 o 
   4 -10   0     1661.41     1476.45     79.12 o 
   3 -10   0     2865.08     3000.98     99.73 o 
   3 -10   0     2865.08     2979.27    127.48 o 
   3 -10   0     2865.08     2731.46    106.05 o 
   3 -10   0     2865.08     2876.25    128.30 o 
  -3  10   0     2865.08     2805.36    120.61 o 
   2 -10   0      547.02      537.12     43.96 o 
   2 -10   0      547.02      533.27     34.07 o 
   2 -10   0      547.02      542.06     29.95 o 
   2 -10   0      547.02      565.41     43.13 o 
  -2  10   0      547.02      522.00     40.39 o 
  -2  10   0      547.02      540.96     28.30 o 
   1 -10   0     1166.44     1237.98     70.06 o 
   1 -10   0     1166.44     1127.53     49.18 o 
   1 -10   0     1166.44     1226.44     68.68 o 
   1 -10   0     1166.44     1152.26     54.12 o 
  -1  10   0     1166.44     1173.96     42.58 o 
  -1  10   0     1166.44     1178.91     48.90 o 
  -1  10   0     1166.44      974.23     41.49 o 
   0 -10   0      225.99      231.88     33.52 o 
   0 -10   0      225.99      216.77     32.97 o 
   0 -10   0      225.99      217.32     20.88 o 
   0 -10   0      225.99      267.05     26.37 o 
   0  10   0      225.99      201.11     31.87 o 
   0  10   0      225.99      242.32     20.33 o 
   0  10   0      225.99      225.29     22.53 o 
   0  10   0      225.99      284.08     22.53 o 
   0  10   0      225.99      212.65     31.87 o 
  -1 -10   0       80.93       89.57     17.03 o 
  -1 -10   0       80.93       84.34     23.35 o 
  -1 -10   0       80.93       79.67     12.91 o 
   1  10   0       80.93       62.09     14.84 o 
   1  10   0       80.93       57.42     13.19 o 
   1  10   0       80.93       60.72     21.15 o 
   1  10   0       80.93       63.46     21.43 o 
  -2 -10   0      979.05      898.12     35.44 o 
   2  10   0      979.05      794.82     61.54 o 
   2  10   0      979.05      940.16     45.06 o 
   2  10   0      979.05      944.55     50.00 o 
   3  10   0      747.67      704.71     60.99 o 
   3  10   0      747.67      823.39     42.86 o 
   3  10   0      747.67      770.37     47.53 o 
   4  10   0     1016.72     1112.15     54.67 o 
   4  10   0     1016.72     1009.12     58.52 o 
   4  10   0     1016.72     1010.77     76.65 o 
   7 -11   0       51.08       99.46     18.96 o 
   7 -11   0       51.08       76.65     21.15 o 
   6 -11   0      718.94      684.65     40.11 o 
   6 -11   0      718.94      708.55     50.28 o 
   5 -11   0      185.96      173.09     23.08 o 
   5 -11   0      185.96      206.60     30.77 o 
   5 -11   0      185.96      191.77     30.50 o 
   4 -11   0      262.16      312.10     37.36 o 
   4 -11   0      262.16      283.26     28.57 o 
   4 -11   0      262.16      272.27     35.99 o 
   3 -11   0     1138.64     1197.04     72.53 o 
   3 -11   0     1138.64     1183.58     51.10 o 
   3 -11   0     1138.64     1149.78     70.33 o 
   3 -11   0     1138.64     1226.99     57.97 o 
  -3  11   0     1138.64     1241.82     66.49 o 
   2 -11   0     1638.33     1688.82     66.76 o 
   2 -11   0     1638.33     1668.22     90.94 o 
   2 -11   0     1638.33     1657.23     88.74 o 
   2 -11   0     1638.33     1652.56     72.81 o 
  -2  11   0     1638.33     1663.27     85.72 o 
   1 -11   0     2105.85     2244.62    108.52 o 
   1 -11   0     2105.85     2099.01    108.52 o 
   1 -11   0     2105.85     2096.54     81.60 o 
   1 -11   0     2105.85     2151.76     87.09 o 
  -1  11   0     2105.85     2129.23     72.81 o 
  -1  11   0     2105.85     2133.08     73.63 o 
  -1  11   0     2105.85     2166.32     81.05 o 
   0 -11   0      729.10      737.68     43.41 o 
   0 -11   0      729.10      714.60     37.91 o 
   0 -11   0      729.10      732.46     57.70 o 
   0 -11   0      729.10      755.26     57.70 o 
   0  11   0      729.10      716.80     39.56 o 
   0  11   0      729.10      806.36     36.54 o 
   0  11   0      729.10      731.91     55.77 o 
  -1 -11   0     1823.22     1880.04     78.85 o 
  -1 -11   0     1823.22     1896.80     71.43 o 
   1  11   0     1823.22     1811.91     73.08 o 
   1  11   0     1823.22     1974.55     79.12 o 
   1  11   0     1823.22     1750.09    100.01 o 
  -2 -11   0      193.74      174.73     14.84 o 
   2  11   0      193.74      187.37     36.27 o 
   2  11   0      193.74      216.22     23.63 o 
   2  11   0      193.74      196.71     26.10 o 
   3  11   0      283.89      294.80     29.12 o 
   3  11   0      283.89      247.54     31.05 o 
   3  11   0      283.89      269.24     44.51 o 
   4  11   0        5.19       37.36     24.73 o 
   4  11   0        5.19       73.36     19.23 o 
   4  11   0        5.19        5.49     16.48 o 
   7 -12   0     1167.39     1317.38     76.38 o 
   7 -12   0     1167.39     1204.46     59.89 o 
   6 -12   0      564.14      522.28     51.65 o 
   6 -12   0      564.14      550.58     37.64 o 
   5 -12   0      587.89      612.94     39.84 o 
   5 -12   0      587.89      634.37     51.38 o 
   4 -12   0      260.81      251.94     29.12 o 
   4 -12   0      260.81      346.17     42.04 o 
   3 -12   0        7.65        9.07     16.21 o 
   3 -12   0        7.65       12.36     13.46 o 
   3 -12   0        7.65       18.68     12.09 o 
   2 -12   0       31.15       38.19     20.88 o 
   2 -12   0       31.15       24.18     12.91 o 
   2 -12   0       31.15       27.75     13.74 o 
   1 -12   0       82.52       75.28     15.39 o 
   1 -12   0       82.52       65.94     23.90 o 
   1 -12   0       82.52       71.43     17.86 o 
  -1  12   0       82.52      100.28     10.99 o 
   0 -12   0      832.00      701.96     60.44 o 
   0 -12   0      832.00      772.84     46.43 o 
   0 -12   0      832.00      862.96     42.04 o 
   0  12   0      832.00      800.87     38.74 o 
   0  12   0      832.00      841.25     44.23 o 
  -1 -12   0      185.69      217.87     21.70 o 
   1  12   0      185.69      204.13     26.37 o 
   1  12   0      185.69      197.81     22.53 o 
  -2 -12   0     1159.61     1206.66     45.61 o 
   2  12   0     1159.61     1265.45     63.19 o 
   2  12   0     1159.61     1157.75     56.32 o 
   3  12   0     2330.94     2297.10     93.96 o 
   3  12   0     2330.94     2339.96    100.83 o 
   6 -13   0     1028.75      969.83     69.23 o 
   6 -13   0     1028.75     1129.45     57.70 o 
   5 -13   0      761.29      753.61     60.17 o 
   5 -13   0      761.29      706.35     45.33 o 
   4 -13   0      110.43       85.17     21.15 o 
   4 -13   0      110.43      104.40     28.30 o 
   3 -13   0      739.89      698.66     45.61 o 
   3 -13   0      739.89      731.08     40.94 o 
   3 -13   0      739.89      711.03     60.17 o 
   2 -13   0     1113.43     1155.83     53.85 o 
   2 -13   0     1113.43     1072.31     76.10 o 
   2 -13   0     1113.43     1030.27     56.87 o 
   1 -13   0      797.97      784.93     64.56 o 
   1 -13   0      797.97      767.35     48.35 o 
   1 -13   0      797.97      760.20     43.13 o 
  -1  13   0      797.97      843.18     32.97 o 
   0 -13   0      159.55      189.30     22.25 o 
   0 -13   0      159.55      131.33     23.90 o 
   0  13   0      159.55      187.10     20.33 o 
  -1 -13   0      264.39      234.35     23.08 o 
   1  13   0      264.39      212.37     24.18 o 
  -2 -13   0      228.15      191.49     15.39 o 
   2  13   0      228.15      207.70     25.83 o 
   2  13   0      228.15      221.99     30.50 o 
   5 -14   0      190.81      207.15     29.12 o 
   5 -14   0      190.81      188.47     37.64 o 
   4 -14   0      419.40      438.21     40.39 o 
   4 -14   0      419.40      420.08     53.30 o 
   3 -14   0     2774.78     2600.96    137.37 o 
   3 -14   0     2774.78     2693.00    110.99 o 
   3 -14   0     2774.78     2768.00    104.95 o 
   2 -14   0     1075.47     1115.99     81.32 o 
   2 -14   0     1075.47     1084.67     54.67 o 
   2 -14   0     1075.47     1162.42     61.54 o 
   1 -14   0      216.20      265.95     32.69 o 
   1 -14   0      216.20      228.31     26.92 o 
  -1  14   0      216.20      239.57     15.11 o 
   0 -14   0       19.73       17.03     14.01 o 
   0  14   0       19.73       21.15     12.91 o 
  -1 -14   0      112.89       90.39     17.31 o 
   1  14   0      112.89      132.97     20.61 o 
   4 -15   0       10.96       15.11     24.18 o 
   4 -15   0       10.96        2.20     17.58 o 
   3 -15   0       39.36       42.04     20.06 o 
   3 -15   0       39.36       43.41     26.10 o 
   3 -15   0       39.36       26.37     17.03 o 
   2 -15   0       69.24       44.51     19.78 o 
   2 -15   0       69.24       53.85     18.13 o 
   1 -15   0       24.99       25.00     16.48 o 
   1 -15   0       24.99       20.06     19.23 o 
   0 -15   0      166.00      125.56     21.70 o 
   0  15   0      166.00      167.59     20.61 o 
   2 -16   1     1182.79     1378.09     73.36 o 
   2 -16   1     1182.79     1266.00     64.29 o 
   3 -16   1     1044.27     1033.57     56.87 o 
   3 -16   1     1044.27     1049.23     61.82 o 
   1  15  -1       41.58       40.66     16.48 o 
  -1 -15   1       41.58       35.44     14.01 o 
   0  15  -1      331.93      362.38     26.65 o 
   0 -15   1      331.93      346.72     31.60 o 
  -1  15  -1       79.49       80.22      9.34 o 
   1 -15   1       79.49       37.64     19.23 o 
   1 -15   1       79.49       54.40     18.13 o 
   2 -15   1      473.01      498.65     36.82 o 
   2 -15   1      473.01      546.46     46.43 o 
   3 -15   1      377.15      394.53     55.22 o 
   3 -15   1      377.15      461.56     43.13 o 
   3 -15   1      377.15      466.78     35.72 o 
   4 -15   1     1098.89     1200.34     65.11 o 
   4 -15   1     1098.89     1192.37     85.44 o 
   5 -15   1     1175.89     1256.38     67.04 o 
   5 -15   1     1175.89     1194.02     85.72 o 
   2  14  -1      208.89      196.99     26.10 o 
  -2 -14   1      208.89      208.25     14.84 o 
   1  14  -1      528.73      553.60     35.17 o 
  -1 -14   1      528.73      535.74     32.69 o 
   0  14  -1     1318.05     1303.09     56.32 o 
   0 -14   1     1318.05     1350.89     60.17 o 
  -1  14  -1      194.26      228.31     15.66 o 
   1 -14   1      194.26      196.16     28.85 o 
   1 -14   1      194.26      234.08     25.83 o 
   2 -14   1        2.81      -10.17     17.03 o 
   2 -14   1        2.81        4.67     14.29 o 
   2 -14   1        2.81       21.43     14.84 o 
   3 -14   1       92.55       60.72     25.00 o 
   3 -14   1       92.55      103.03     19.51 o 
   3 -14   1       92.55      109.35     22.25 o 
   4 -14   1       19.09        9.34     18.68 o 
   4 -14   1       19.09       -9.62     14.84 o 
   5 -14   1      126.61      116.21     31.05 o 
   5 -14   1      126.61      121.71     23.35 o 
   6 -14   1       56.95       43.96     25.28 o 
   6 -14   1       56.95       72.53     21.15 o 
   3  13  -1      534.42      543.71     46.43 o 
   3  13  -1      534.42      483.54     37.09 o 
   2  13  -1     1085.96     1072.86     53.30 o 
   2  13  -1     1085.96     1053.35     58.24 o 
  -2 -13   1     1085.96     1039.06     40.11 o 
   1  13  -1     1476.87     1448.15     62.92 o 
   1  13  -1     1476.87     1489.91     68.96 o 
  -1 -13   1     1476.87     1490.74     61.27 o 
   0  13  -1      655.59      659.65     35.17 o 
   0 -13   1      655.59      666.24     37.36 o 
   0 -13   1      655.59      617.61     42.04 o 
  -1  13  -1      202.52      208.53     15.39 o 
   1 -13   1      202.52      194.79     36.54 o 
   1 -13   1      202.52      227.76     24.73 o 
   1 -13   1      202.52      244.52     29.12 o 
   2 -13   1        9.44        6.87     12.36 o 
   2 -13   1        9.44        7.69     19.23 o 
   2 -13   1        9.44       17.03     15.39 o 
   3 -13   1     1864.69     1795.15     80.50 o 
   3 -13   1     1864.69     1895.15    103.85 o 
   3 -13   1     1864.69     1817.68     74.45 o 
   4 -13   1     1940.27     1852.57    103.30 o 
   4 -13   1     1940.27     1905.32     82.15 o 
   5 -13   1      759.78      770.64     46.16 o 
   5 -13   1      759.78      767.07     60.44 o 
   6 -13   1      175.92      219.79     27.75 o 
   6 -13   1      175.92      221.17     36.82 o 
   3  12  -1      293.03      276.39     29.40 o 
   3  12  -1      293.03      257.43     32.69 o 
   2  12  -1      150.52      158.25     21.43 o 
   2  12  -1      150.52      126.11     22.25 o 
  -2 -12   1      150.52      154.95     13.74 o 
   1  12  -1      107.41      116.49     20.33 o 
   1  12  -1      107.41      104.40     28.57 o 
   1  12  -1      107.41       74.18     15.39 o 
  -1 -12   1      107.41       89.57     15.11 o 
   0  12  -1      420.48      394.80     25.83 o 
   0  12  -1      420.48      409.91     29.12 o 
   0 -12   1      420.48      382.44     34.62 o 
   0 -12   1      420.48      400.02     27.47 o 
   0 -12   1      420.48      376.94     46.71 o 
  -1  12  -1      359.57      402.22     20.88 o 
   1 -12   1      359.57      392.88     34.34 o 
   1 -12   1      359.57      390.68     47.53 o 
   1 -12   1      359.57      359.08     27.20 o 
   2 -12   1     1082.35     1113.79     72.81 o 
   2 -12   1     1082.35     1107.75     50.83 o 
   2 -12   1     1082.35     1100.88     55.22 o 
   3 -12   1     1060.08     1026.43     53.57 o 
   3 -12   1     1060.08     1046.76     68.68 o 
   3 -12   1     1060.08     1081.10     48.90 o 
   4 -12   1     2056.95     2155.88    108.25 o 
   4 -12   1     2056.95     2030.87     85.44 o 
   5 -12   1      606.94      576.40     38.74 o 
   5 -12   1      606.94      693.44     53.02 o 
   6 -12   1       80.95       77.20     18.41 o 
   6 -12   1       80.95       79.12     24.45 o 
   7 -12   1      901.34      863.23     46.43 o 
   7 -12   1      901.34      827.52     59.34 o 
   4  11  -1      331.49      380.24     39.01 o 
   4  11  -1      331.49      367.33     34.07 o 
   4  11  -1      331.49      429.69     56.87 o 
   3  11  -1     2703.79     2709.48    101.93 o 
   3  11  -1     2703.79     2637.50    136.00 o 
   3  11  -1     2703.79     2600.13    107.15 o 
   2  11  -1     1511.99     1630.85     93.96 o 
   2  11  -1     1511.99     1506.40     65.94 o 
   2  11  -1     1511.99     1546.23     71.16 o 
  -2 -11   1     1511.99     1637.45     56.32 o 
   1  11  -1     2704.72     2644.92    101.10 o 
   1  11  -1     2704.72     2623.49    128.03 o 
   1  11  -1     2704.72     2719.10     96.98 o 
  -1 -11   1     2704.72     2692.17    101.38 o 
  -1 -11   1     2704.72     2678.98    129.68 o 
  -1 -11   1     2704.72     2583.65     94.24 o 
   0  11  -1      324.47      300.56     38.74 o 
   0  11  -1      324.47      349.74     41.21 o 
   0  11  -1      324.47      338.48     22.80 o 
   0  11  -1      324.47      354.14     26.37 o 
   0 -11   1      324.47      287.10     39.01 o 
   0 -11   1      324.47      392.33     28.85 o 
   0 -11   1      324.47      287.65     23.08 o 
   0 -11   1      324.47      352.49     41.76 o 
  -1  11  -1      768.06      706.35     31.32 o 
  -1  11  -1      768.06      731.36     30.77 o 
  -1  11  -1      768.06      748.12     37.64 o 
   1 -11   1      768.06      747.84     41.76 o 
   1 -11   1      768.06      731.08     54.95 o 
   1 -11   1      768.06      791.25     38.46 o 
   1 -11   1      768.06      798.39     56.60 o 
  -2  11  -1       10.36        1.65     13.19 o 
   2 -11   1       10.36       29.95     17.58 o 
   2 -11   1       10.36        9.34      9.62 o 
   2 -11   1       10.36       13.46     15.93 o 
   2 -11   1       10.36       13.74     11.54 o 
  -3  11  -1      626.61      603.33     43.68 o 
   3 -11   1      626.61      627.50     38.46 o 
   3 -11   1      626.61      639.32     48.35 o 
   3 -11   1      626.61      664.59     50.55 o 
   3 -11   1      626.61      660.20     33.52 o 
   4 -11   1      246.64      270.07     34.62 o 
   4 -11   1      246.64      249.74     26.10 o 
   4 -11   1      246.64      261.55     34.62 o 
   5 -11   1      155.05      166.22     27.75 o 
   5 -11   1      155.05      170.61     21.98 o 
   5 -11   1      155.05      134.35     25.28 o 
   6 -11   1      569.88      608.00     46.98 o 
   6 -11   1      569.88      584.10     35.99 o 
   7 -11   1      970.64      809.66     54.95 o 
   7 -11   1      970.64      862.96     44.23 o 
   5  10  -1       18.73        8.52     17.58 o 
   5  10  -1       18.73       10.99     23.90 o 
   4  10  -1        5.10       -3.02     14.56 o 
   4  10  -1        5.10        7.97     22.53 o 
   4  10  -1        5.10       -7.42     12.64 o 
   3  10  -1       48.31       89.57     25.55 o 
   3  10  -1       48.31       41.21     14.29 o 
   3  10  -1       48.31       56.87     17.31 o 
   2  10  -1       64.10       71.71     24.18 o 
   2  10  -1       64.10       81.60     17.58 o 
   2  10  -1       64.10       76.65     15.39 o 
  -2 -10   1       64.10       50.28      8.79 o 
  -2 -10   1       64.10       49.73      8.52 o 
   1  10  -1      211.00      185.17     19.51 o 
   1  10  -1      211.00      266.77     36.27 o 
   1  10  -1      211.00      180.23     21.43 o 
   1  10  -1      211.00      193.42     31.05 o 
  -1 -10   1      211.00      193.14     18.41 o 
  -1 -10   1      211.00      252.21     36.27 o 
  -1 -10   1      211.00      192.87     18.96 o 
  -1 -10   1      211.00      188.20     22.80 o 
   0  10  -1     1320.66     1333.86     73.63 o 
   0  10  -1     1320.66     1249.79     71.98 o 
   0  10  -1     1320.66     1300.34     54.67 o 
   0  10  -1     1320.66     1341.28     52.48 o 
   0  10  -1     1320.66     1312.98     51.10 o 
   0 -10   1     1320.66     1214.90     56.87 o 
   0 -10   1     1320.66     1231.11     73.90 o 
   0 -10   1     1320.66     1175.88     51.93 o 
   0 -10   1     1320.66     1359.69     74.73 o 
  -1  10  -1     1009.34      994.28     38.46 o 
  -1  10  -1     1009.34     1049.78     44.78 o 
   1 -10   1     1009.34     1005.27     44.78 o 
   1 -10   1     1009.34     1014.61     63.19 o 
   1 -10   1     1009.34      978.07     48.08 o 
   1 -10   1     1009.34     1067.09     62.92 o 
  -2  10  -1     3324.33     3354.84    140.94 o 
  -2  10  -1     3324.33     3303.19    114.57 o 
   2 -10   1     3324.33     3365.83    121.43 o 
   2 -10   1     3324.33     3534.80    145.89 o 
   2 -10   1     3324.33     3372.70    115.94 o 
   2 -10   1     3324.33     3436.44    146.71 o 
  -3  10  -1     2120.95     2165.22     95.61 o 
   3 -10   1     2120.95     2264.40    103.58 o 
   3 -10   1     2120.95     2222.09     84.62 o 
   3 -10   1     2120.95     2164.95     77.75 o 
   3 -10   1     2120.95     2066.86     81.60 o 
   3 -10   1     2120.95     2191.05    101.93 o 
   4 -10   1     2237.98     2274.84    105.77 o 
   4 -10   1     2237.98     2250.39     77.75 o 
   4 -10   1     2237.98     2229.24     86.54 o 
   4 -10   1     2237.98     2324.02    104.68 o 
   5 -10   1     1240.95     1265.17     55.77 o 
   5 -10   1     1240.95     1295.40     68.68 o 
   5 -10   1     1240.95     1286.60     69.78 o 
   6 -10   1        4.09       -4.67     10.71 o 
   6 -10   1        4.09       12.64     14.84 o 
   6 -10   1        4.09       16.21     15.39 o 
   7 -10   1      125.84      143.69     24.45 o 
   7 -10   1      125.84      118.41     17.58 o 
   7 -10   1      125.84      140.94     24.73 o 
   5   9  -1       78.26       93.41     22.53 o 
   5   9  -1       78.26      109.35     31.87 o 
   4   9  -1      116.92      223.64     36.27 o 
   4   9  -1      116.92      162.65     21.15 o 
   4   9  -1      116.92      195.34     26.37 o 
   3   9  -1      248.48      275.29     25.00 o 
   3   9  -1      248.48      296.72     40.39 o 
   3   9  -1      248.48      259.63     27.75 o 
   2   9  -1     1379.93     1359.96     61.27 o 
   2   9  -1     1379.93     1298.97     77.20 o 
   2   9  -1     1379.93     1271.49     76.10 o 
   2   9  -1     1379.93     1432.22     57.15 o 
  -2  -9   1     1379.93     1293.20     47.80 o 
  -2  -9   1     1379.93     1416.56     58.24 o 
  -2  -9   1     1379.93     1421.78     47.80 o 
   1   9  -1      341.14      325.57     25.00 o 
   1   9  -1      341.14      288.75     35.99 o 
   1   9  -1      341.14      336.28     37.64 o 
   1   9  -1      341.14      365.40     22.53 o 
  -1  -9   1      341.14      317.05     21.15 o 
  -1  -9   1      341.14      309.36     24.45 o 
  -1  -9   1      341.14      379.42     39.56 o 
  -1  -9   1      341.14      334.08     38.74 o 
  -1  -9   1      341.14      319.25     20.61 o 
   0   9  -1      543.39      626.13     31.87 o 
   0   9  -1      543.39      545.63     28.57 o 
   0   9  -1      543.39      527.22     41.76 o 
   0   9  -1      543.39      651.41     30.77 o 
   0   9  -1      543.39      612.94     45.06 o 
   0  -9   1      543.39      596.18     44.51 o 
   0  -9   1      543.39      645.91     31.05 o 
   0  -9   1      543.39      648.66     34.34 o 
   0  -9   1      543.39      605.80     44.51 o 
  -1   9  -1     1859.71     1805.31     88.19 o 
  -1   9  -1     1859.71     1985.27     65.94 o 
  -1   9  -1     1859.71     1945.70     71.16 o 
   1  -9   1     1859.71     1973.45     71.71 o 
   1  -9   1     1859.71     1944.88     92.31 o 
   1  -9   1     1859.71     1999.00     94.24 o 
   1  -9   1     1859.71     1943.78     75.55 o 
  -2   9  -1     1251.56     1182.48     47.53 o 
  -2   9  -1     1251.56     1211.05     62.37 o 
   2  -9   1     1251.56     1151.71     52.48 o 
   2  -9   1     1251.56     1193.47     64.56 o 
   2  -9   1     1251.56     1277.81     67.31 o 
   2  -9   1     1251.56     1287.70     48.90 o 
  -3   9  -1       54.25       86.82     16.21 o 
   3  -9   1       54.25       67.59     17.58 o 
   3  -9   1       54.25       59.07      9.89 o 
   3  -9   1       54.25       57.42     16.76 o 
   3  -9   1       54.25       54.67     12.64 o 
   4  -9   1      461.51      411.01     33.52 o 
   4  -9   1      461.51      411.01     24.73 o 
   4  -9   1      461.51      412.93     18.68 o 
   4  -9   1      461.51      431.62     26.92 o 
   4  -9   1      461.51      406.89     33.79 o 
  -5   9  -1     2521.69     2409.19     87.09 o 
   5  -9   1     2521.69     2432.27    107.70 o 
   5  -9   1     2521.69     2417.43     86.54 o 
   5  -9   1     2521.69     2591.89     90.11 o 
   5  -9   1     2521.69     2524.31    107.15 o 
   6  -9   1     2937.94     2742.17    122.81 o 
   6  -9   1     2937.94     3019.94    123.63 o 
   6  -9   1     2937.94     3129.83    104.68 o 
   6  -9   1     2937.94     3011.69    101.65 o 
   7  -9   1      888.50      893.73     52.48 o 
   7  -9   1      888.50     1011.59     42.58 o 
   7  -9   1      888.50      898.67     53.30 o 
   8  -9   1      590.51      733.28     47.80 o 
   8  -9   1      590.51      731.63     34.62 o 
   8  -9   1      590.51      584.37     42.04 o 
   6   8  -1      157.76      190.94     38.19 o 
   6   8  -1      157.76      134.35     25.00 o 
   5   8  -1     1754.19     1803.66    100.28 o 
   5   8  -1     1754.19     1758.88     79.95 o 
   4   8  -1     3177.37     3127.63    143.41 o 
   4   8  -1     3177.37     2997.41    117.86 o 
   4   8  -1     3177.37     3227.09    112.37 o 
   3   8  -1     3556.36     3542.22    155.78 o 
   3   8  -1     3556.36     3565.84    156.88 o 
   3   8  -1     3556.36     3775.19    131.60 o 
   3   8  -1     3556.36     3716.67    125.01 o 
  -3  -8   1     3556.36     3453.20    151.66 o 
   2   8  -1     1258.52     1339.90     71.98 o 
   2   8  -1     1258.52     1212.97     54.40 o 
   2   8  -1     1258.52     1267.37     69.78 o 
   2   8  -1     1258.52     1186.32     50.28 o 
  -2  -8   1     1258.52     1180.28     51.38 o 
  -2  -8   1     1258.52     1200.06     42.04 o 
  -2  -8   1     1258.52     1247.59     42.58 o 
  -2  -8   1     1258.52     1242.37     68.68 o 
   1   8  -1      333.99      391.50     38.74 o 
   1   8  -1      333.99      348.92     23.90 o 
   1   8  -1      333.99      371.45     37.64 o 
   1   8  -1      333.99      352.49     21.98 o 
  -1  -8   1      333.99      359.08     20.61 o 
  -1  -8   1      333.99      321.99     35.17 o 
  -1  -8   1      333.99      370.35     32.69 o 
  -1  -8   1      333.99      318.97     20.33 o 
  -1  -8   1      333.99      361.01     24.18 o 
   0   8  -1     3216.34     3540.84    142.86 o 
   0   8  -1     3216.34     3437.26    141.22 o 
   0   8  -1     3216.34     3362.26    116.49 o 
   0   8  -1     3216.34     3459.24    114.84 o 
   0   8  -1     3216.34     3499.08    114.02 o 
   0  -8   1     3216.34     3695.25    143.69 o 
   0  -8   1     3216.34     3297.42    142.32 o 
   0  -8   1     3216.34     3480.67    115.39 o 
   0  -8   1     3216.34     3264.45    118.41 o 
  -1   8  -1      902.33      851.14     36.82 o 
  -1   8  -1      902.33      902.79     32.69 o 
  -1   8  -1      902.33      775.04     47.26 o 
   1  -8   1      902.33      909.39     37.64 o 
   1  -8   1      902.33      966.53     53.30 o 
   1  -8   1      902.33      882.19     50.83 o 
   1  -8   1      902.33      839.60     40.39 o 
  -2   8  -1      223.18      193.14     22.80 o 
   2  -8   1      223.18      201.66     24.45 o 
   2  -8   1      223.18      196.71     19.23 o 
   2  -8   1      223.18      176.11     14.01 o 
   2  -8   1      223.18      223.64     26.65 o 
  -3   8  -1      413.55      383.81     27.75 o 
   3  -8   1      413.55      390.68     31.87 o 
   3  -8   1      413.55      428.32     23.90 o 
   3  -8   1      413.55      385.73     24.45 o 
   3  -8   1      413.55      443.98     19.78 o 
   3  -8   1      413.55      456.62     32.69 o 
   4  -8   1      102.93      102.75     12.64 o 
   4  -8   1      102.93      104.40     13.74 o 
   4  -8   1      102.93      118.14     19.23 o 
   4  -8   1      102.93      105.50     18.68 o 
  -5   8  -1       57.33       53.57     11.26 o 
   5  -8   1       57.33       58.24      9.89 o 
   5  -8   1       57.33       58.24     14.84 o 
   5  -8   1       57.33       60.44     11.26 o 
   5  -8   1       57.33       57.15     15.11 o 
  -6   8  -1      106.25       77.48     14.29 o 
   6  -8   1      106.25      111.27     18.41 o 
   6  -8   1      106.25      100.28     11.26 o 
   6  -8   1      106.25      123.91     14.29 o 
   6  -8   1      106.25       98.08     17.31 o 
   7  -8   1       18.51       39.84     10.17 o 
   8  -8   1       37.81       33.79     10.71 o 
   8  -8   1       37.81       24.18     13.74 o 
   8  -8   1       37.81       28.30     15.66 o 
   6   7  -1      166.30      151.11     32.42 o 
   6   7  -1      166.30      178.31     26.37 o 
   5   7  -1      362.36      389.86     34.89 o 
   5   7  -1      362.36      397.55     45.06 o 
   4   7  -1      504.90      523.10     43.96 o 
   4   7  -1      504.90      465.41     32.97 o 
   4   7  -1      504.90      464.86     28.57 o 
   4   7  -1      504.90      504.70     48.63 o 
  -4  -7   1      504.90      510.47     38.74 o 
   3   7  -1      373.20      376.12     23.90 o 
   3   7  -1      373.20      332.43     37.36 o 
   3   7  -1      373.20      334.63     37.64 o 
   3   7  -1      373.20      334.36     29.12 o 
  -3  -7   1      373.20      387.93     33.52 o 
   2   7  -1       32.45       19.78      8.52 o 
   2   7  -1       32.45       28.30     14.01 o 
   2   7  -1       32.45       25.83      9.89 o 
   2   7  -1       32.45       35.44     14.84 o 
  -2  -7   1       32.45       34.62      8.52 o 
  -2  -7   1       32.45       28.85      4.40 o 
  -2  -7   1       32.45       24.73     13.46 o 
   1   7  -1     2530.80     2654.81     90.11 o 
   1   7  -1     2530.80     2607.00    113.19 o 
   1   7  -1     2530.80     2544.09     92.86 o 
   1   7  -1     2530.80     2846.57    115.12 o 
  -1  -7   1     2530.80     2723.22    112.92 o 
  -1  -7   1     2530.80     2570.74    112.92 o 
  -1  -7   1     2530.80     2572.39     88.19 o 
  -1  -7   1     2530.80     2582.28     88.47 o 
  -1  -7   1     2530.80     2626.78     92.59 o 
   0   7  -1     6688.65     6473.96    241.77 o 
   0   7  -1     6688.65     6702.27    205.51 o 
   0   7  -1     6688.65     6498.41    242.59 o 
   0   7  -1     6688.65     6501.71    206.88 o 
   0   7  -1     6688.65     6646.22    204.96 o 
   0  -7   1     6688.65     6429.73    208.53 o 
   0  -7   1     6688.65     6515.72    242.32 o 
   0  -7   1     6688.65     6501.16    243.42 o 
   0  -7   1     6688.65     6287.41    205.23 o 
  -1   7  -1     1263.47     1219.84     58.79 o 
  -1   7  -1     1263.47     1186.05     45.88 o 
  -1   7  -1     1263.47     1257.48     41.76 o 
   1  -7   1     1263.47     1170.12     45.33 o 
   1  -7   1     1263.47     1150.61     59.07 o 
   1  -7   1     1263.47     1249.79     49.45 o 
   1  -7   1     1263.47     1212.15     60.72 o 
  -2   7  -1     6563.15     6424.23    206.05 o 
  -2   7  -1     6563.15     6481.93    240.67 o 
  -2   7  -1     6563.15     6478.90    241.22 o 
   2  -7   1     6563.15     6639.35    212.10 o 
   2  -7   1     6563.15     6798.43    210.45 o 
   2  -7   1     6563.15     6951.73    207.15 o 
   2  -7   1     6563.15     6537.42    243.69 o 
   2  -7   1     6563.15     6827.82    245.62 o 
   3  -7   1      463.89      537.67     26.92 o 
   3  -7   1      463.89      535.19     25.28 o 
   3  -7   1      463.89      523.10     34.34 o 
   3  -7   1      463.89      531.62     33.79 o 
  -4   7  -1      494.97      476.95     25.55 o 
   4  -7   1      494.97      481.62     31.60 o 
   4  -7   1      494.97      488.49     24.45 o 
   4  -7   1      494.97      498.10     31.60 o 
   4  -7   1      494.97      516.24     23.08 o 
  -5   7  -1     3126.09     3105.65    109.07 o 
   5  -7   1     3126.09     3077.08    120.61 o 
   5  -7   1     3126.09     3146.87    101.65 o 
   5  -7   1     3126.09     2936.69    120.89 o 
   5  -7   1     3126.09     3149.06     99.18 o 
  -6   7  -1     1988.42     1962.19     78.03 o 
   6  -7   1     1988.42     1996.53     82.70 o 
   6  -7   1     1988.42     1816.85     82.42 o 
   6  -7   1     1988.42     2018.51     66.76 o 
   6  -7   1     1988.42     1974.55     65.39 o 
  -7   7  -1      485.48      471.73     35.44 o 
   7  -7   1      485.48      525.85     23.35 o 
   7  -7   1      485.48      522.00     23.63 o 
   7  -7   1      485.48      479.15     34.34 o 
   7  -7   1      485.48      512.39     33.24 o 
   8  -7   1       12.67       12.36     11.81 o 
   8  -7   1       12.67        9.89     11.81 o 
   8  -7   1       12.67       -0.55      8.24 o 
   8  -7   1       12.67       11.54      8.24 o 
   7   6  -1      390.88      175.01     35.44 o 
   7   6  -1      390.88      367.05     35.99 o 
   6   6  -1      452.50      502.22     51.38 o 
   6   6  -1      452.50      478.87     36.27 o 
   5   6  -1      818.21      770.92     54.95 o 
   5   6  -1      818.21      801.69     44.23 o 
  -5  -6   1      818.21      844.82     57.42 o 
   4   6  -1     3618.50     3710.08    151.38 o 
   4   6  -1     3618.50     3505.67    118.69 o 
   4   6  -1     3618.50     3590.29    150.83 o 
   4   6  -1     3618.50     3605.13    126.65 o 
  -4  -6   1     3618.50     3447.98    141.22 o 
  -4  -6   1     3618.50     3415.01    140.67 o 
   3   6  -1     5028.52     5100.54    164.57 o 
   3   6  -1     5028.52     4798.87    163.47 o 
   3   6  -1     5028.52     4960.97    192.87 o 
   3   6  -1     5028.52     4848.33    157.98 o 
   3   6  -1     5028.52     4668.65    191.22 o 
  -3  -6   1     5028.52     4886.79    178.03 o 
  -3  -6   1     5028.52     4848.33    187.37 o 
   2   6  -1     5953.07     6177.79    198.91 o 
   2   6  -1     5953.07     6197.02    231.88 o 
   2   6  -1     5953.07     6077.24    194.52 o 
   2   6  -1     5953.07     6007.73    229.96 o 
  -2  -6   1     5953.07     6116.80    229.13 o 
  -2  -6   1     5953.07     6087.95    227.48 o 
   1   6  -1     2300.96     2506.17     85.99 o 
   1   6  -1     2300.96     2521.83     83.25 o 
   1   6  -1     2300.96     2327.32    102.20 o 
   1   6  -1     2300.96     2484.74    103.58 o 
  -1  -6   1     2300.96     2396.00     81.05 o 
  -1  -6   1     2300.96     2492.99     84.89 o 
  -1  -6   1     2300.96     2394.63    101.93 o 
  -1  -6   1     2300.96     2329.52    102.20 o 
  -1  -6   1     2300.96     2432.82     81.05 o 
   0   6  -1     2863.65     3080.38    100.28 o 
   0   6  -1     2863.65     2955.37    121.16 o 
   0   6  -1     2863.65     3012.52     99.73 o 
   0   6  -1     2863.65     3186.15    122.81 o 
   0   6  -1     2863.65     2968.83    101.38 o 
   0  -6   1     2863.65     2989.71    121.71 o 
   0  -6   1     2863.65     3153.18    123.36 o 
   0  -6   1     2863.65     3164.45    101.10 o 
   0  -6   1     2863.65     3013.07    100.28 o 
   0  -6   1     2863.65     3058.67    103.03 o 
  -1   6  -1     3649.99     3716.67    119.79 o 
  -1   6  -1     3649.99     3507.05    115.67 o 
  -1   6  -1     3649.99     3676.56    141.22 o 
  -1   6  -1     3649.99     3337.81    115.39 o 
   1  -6   1     3649.99     3878.77    144.51 o 
   1  -6   1     3649.99     3888.66    143.69 o 
   1  -6   1     3649.99     3922.18    123.36 o 
   1  -6   1     3649.99     3862.56    119.79 o 
   1  -6   1     3649.99     3836.46    121.71 o 
  -2   6  -1      796.07      904.72     45.06 o 
  -2   6  -1      796.07      934.11     44.23 o 
   2  -6   1      796.07      943.73     32.97 o 
   2  -6   1      796.07      947.58     46.43 o 
   2  -6   1      796.07     1032.47     48.35 o 
   2  -6   1      796.07      913.78     37.91 o 
   2  -6   1      796.07      908.01     36.54 o 
  -3   6  -1     1695.69     1818.23     67.59 o 
   3  -6   1     1695.69     1669.59     73.36 o 
   3  -6   1     1695.69     1729.21     61.27 o 
   3  -6   1     1695.69     1750.91     59.89 o 
   3  -6   1     1695.69     1752.56     73.36 o 
  -4   6  -1     1198.52     1151.43     47.80 o 
   4  -6   1     1198.52     1155.55     40.39 o 
   4  -6   1     1198.52     1179.73     53.85 o 
   4  -6   1     1198.52     1155.28     52.75 o 
   4  -6   1     1198.52     1209.95     42.58 o 
  -5   6  -1     5713.87     5942.34    199.19 o 
   5  -6   1     5713.87     6027.51    214.57 o 
   5  -6   1     5713.87     6059.93    183.80 o 
   5  -6   1     5713.87     6097.02    183.25 o 
   5  -6   1     5713.87     5708.81    214.57 o 
  -6   6  -1     1120.89     1003.90     50.00 o 
   6  -6   1     1120.89      947.85     46.43 o 
   6  -6   1     1120.89     1085.22     49.18 o 
  -7   6  -1      751.46      759.38     45.06 o 
   7  -6   1      751.46      714.05     39.84 o 
   7  -6   1      751.46      697.56     37.36 o 
   8  -6   1      119.73      120.34     18.13 o 
   8  -6   1      119.73      109.07     17.03 o 
   8  -6   1      119.73      103.85     12.09 o 
   7   5  -1      243.68      239.30     35.99 o 
   7   5  -1      243.68      187.10     26.37 o 
   6   5  -1       66.09       66.76     21.98 o 
   6   5  -1       66.09       58.24     16.76 o 
  -6  -5   1       66.09       53.02     24.18 o 
   5   5  -1      180.46      204.96     29.67 o 
   5   5  -1      180.46      209.90     29.12 o 
   5   5  -1      180.46      195.89     22.25 o 
  -5  -5   1      180.46      175.28     30.22 o 
   4   5  -1      257.06      144.79     12.91 o 
   4   5  -1      257.06      211.82     26.37 o 
   4   5  -1      257.06      144.79     18.13 o 
   4   5  -1      257.06      138.47     23.63 o 
  -4  -5   1      257.06      172.54     20.88 o 
   3   5  -1     1428.98     1379.74     69.23 o 
   3   5  -1     1428.98     1343.48     50.55 o 
   3   5  -1     1428.98     1402.82     68.68 o 
   3   5  -1     1428.98     1494.86     56.60 o 
   3   5  -1     1428.98     1431.94     56.60 o 
  -3  -5   1     1428.98     1350.34     64.84 o 
  -3  -5   1     1428.98     1368.48     66.21 o 
   2   5  -1     3394.16     3207.86    131.05 o 
   2   5  -1     3394.16     3280.66    132.42 o 
   2   5  -1     3394.16     3268.57    112.37 o 
   2   5  -1     3394.16     3386.44    108.25 o 
   2   5  -1     3394.16     3416.66    112.37 o 
  -2  -5   1     3394.16     3248.52    130.50 o 
  -2  -5   1     3394.16     3466.94    123.36 o 
  -2  -5   1     3394.16     3337.81    129.13 o 
  -2  -5   1     3394.16     3174.34    108.52 o 
   1   5  -1     6487.38     6274.77    242.59 o 
   1   5  -1     6487.38     6608.03    211.00 o 
   1   5  -1     6487.38     6736.34    243.69 o 
   1   5  -1     6487.38     6712.98    208.80 o 
  -1  -5   1     6487.38     7153.94    243.97 o 
  -1  -5   1     6487.38     6591.27    207.15 o 
  -1  -5   1     6487.38     6541.55    209.90 o 
  -1  -5   1     6487.38     6910.79    207.43 o 
   0   5  -1     8955.04     8526.54    273.37 o 
   0   5  -1     8955.04     9337.02    273.37 o 
   0   5  -1     8955.04     9205.69    272.82 o 
   0   5  -1     8955.04     7496.54    312.10 o 
   0   5  -1     8955.04     8878.20    314.30 o 
   0  -5   1     8955.04     8661.16    314.30 o 
   0  -5   1     8955.04     9067.77    273.37 o 
   0  -5   1     8955.04     9346.36    315.95 o 
   0  -5   1     8955.04     8974.64    273.37 o 
   0  -5   1     8955.04     9060.36    275.01 o 
  -1   5  -1     5660.69     5749.75    197.54 o 
  -1   5  -1     5660.69     5272.80    196.71 o 
  -1   5  -1     5660.69     5441.21    165.94 o 
  -1   5  -1     5660.69     5402.75    166.22 o 
   1  -5   1     5660.69     5688.75    199.19 o 
   1  -5   1     5660.69     5278.84    197.54 o 
   1  -5   1     5660.69     5379.40    169.51 o 
   1  -5   1     5660.69     5347.25    169.24 o 
   1  -5   1     5660.69     5464.84    171.16 o 
   1  -5   1     5660.69     5519.79    172.54 o 
  -2   5  -1     3920.18     3918.61    149.46 o 
  -2   5  -1     3920.18     4248.30    149.46 o 
   2  -5   1     3920.18     4237.31    130.50 o 
   2  -5   1     3920.18     4226.59    151.93 o 
   2  -5   1     3920.18     4016.42    131.33 o 
   2  -5   1     3920.18     4105.43    152.48 o 
   3  -5   1      359.63      364.85     23.35 o 
   3  -5   1      359.63      376.12     22.80 o 
   3  -5   1      359.63      370.07     15.93 o 
   3  -5   1      359.63      402.22     17.58 o 
  -4   5  -1       46.32       29.95      9.34 o 
   4  -5   1       46.32       58.52     10.17 o 
   4  -5   1       46.32       45.33      9.62 o 
  -5   5  -1      245.32      252.21     24.18 o 
   5  -5   1      245.32      217.32     16.48 o 
   5  -5   1      245.32      228.86     17.58 o 
  -6   5  -1      153.83      168.69     23.63 o 
   6  -5   1      153.83      176.66     18.68 o 
   6  -5   1      153.83      191.49     15.93 o 
  -7   5  -1        7.97        2.47     13.74 o 
   7  -5   1        7.97       23.35     10.17 o 
   7  -5   1        7.97       20.88      9.62 o 
  -8   5  -1       10.38        7.97     16.76 o 
   8  -5   1       10.38        6.04     10.44 o 
   8  -5   1       10.38        7.69     10.99 o 
   7   4  -1       14.89       12.36     17.86 o 
   7   4  -1       14.89       16.48     14.56 o 
   6   4  -1      846.34      804.16     54.40 o 
   6   4  -1      846.34      870.10     45.06 o 
   6   4  -1      846.34      907.19     57.15 o 
  -6  -4   1      846.34      826.14     58.52 o 
   5   4  -1     2530.81     2632.55    114.84 o 
   5   4  -1     2530.81     2360.56     94.24 o 
   5   4  -1     2530.81     2476.50    112.92 o 
   5   4  -1     2530.81     2739.15     94.79 o 
  -5  -4   1     2530.81     2961.42    116.76 o 
   4   4  -1     1989.43     1969.06     88.74 o 
   4   4  -1     1989.43     1930.87     63.19 o 
   4   4  -1     1989.43     1846.52     86.54 o 
   4   4  -1     1989.43     1882.79     73.08 o 
   4   4  -1     1989.43     2192.15     73.36 o 
  -4  -4   1     1989.43     1898.17     86.82 o 
  -4  -4   1     1989.43     1935.54     78.85 o 
   3   4  -1      114.43      107.97      9.34 o 
   3   4  -1      114.43      137.64     19.78 o 
   3   4  -1      114.43      125.01     18.96 o 
   3   4  -1      114.43      144.51     14.56 o 
   3   4  -1      114.43      123.08     14.29 o 
  -3  -4   1      114.43      128.30     20.33 o 
  -3  -4   1      114.43      117.59     16.76 o 
   2   4  -1      427.69      484.09     23.63 o 
   2   4  -1      427.69      497.55     31.05 o 
   2   4  -1      427.69      480.52     20.33 o 
   2   4  -1      427.69      457.17     29.95 o 
   2   4  -1      427.69      486.01     24.18 o 
  -2  -4   1      427.69      461.56     21.70 o 
  -2  -4   1      427.69      452.77     29.67 o 
  -2  -4   1      427.69      507.17     29.40 o 
  -2  -4   1      427.69      434.36     28.85 o 
   1   4  -1     6817.88     7418.24    220.07 o 
   1   4  -1     6817.88     7253.40    254.13 o 
   1   4  -1     6817.88     6932.23    219.24 o 
   1   4  -1     6817.88     6880.30    253.86 o 
   1   4  -1     6817.88     7458.08    221.99 o 
   1   4  -1     6817.88     7204.22    221.71 o 
  -1  -4   1     6817.88     7003.66    217.87 o 
  -1  -4   1     6817.88     7099.27    220.34 o 
  -1  -4   1     6817.88     7150.09    253.31 o 
  -1  -4   1     6817.88     6655.84    217.59 o 
   0   4  -1      114.80      151.93     15.66 o 
   0   4  -1      114.80      133.80     15.11 o 
   0   4  -1      114.80      149.18      9.62 o 
   0   4  -1      114.80      162.37     10.44 o 
   0   4  -1      114.80      144.79      9.62 o 
   0  -4   1      114.80      179.68     10.17 o 
   0  -4   1      114.80      138.47     15.11 o 
   0  -4   1      114.80      160.72     10.17 o 
   0  -4   1      114.80      161.55     16.76 o 
   0  -4   1      114.80      142.32     10.44 o 
  -1   4  -1      103.79      109.35     12.64 o 
  -1   4  -1      103.79      118.14     12.91 o 
   1  -4   1      103.79      129.95      7.69 o 
   1  -4   1      103.79      111.54     13.19 o 
   1  -4   1      103.79      131.87      9.89 o 
   1  -4   1      103.79      129.68      7.42 o 
   1  -4   1      103.79      118.14      9.62 o 
   1  -4   1      103.79      113.19     12.91 o 
  -2   4  -1     1110.08     1286.33     50.28 o 
  -2   4  -1     1110.08     1273.42     50.28 o 
   2  -4   1     1110.08     1312.98     42.86 o 
   2  -4   1     1110.08     1355.01     44.23 o 
   2  -4   1     1110.08     1258.58     53.57 o 
   2  -4   1     1110.08     1281.38     52.75 o 
  -3   4  -1      984.28      781.91     35.44 o 
   3  -4   1      984.28      862.41     36.82 o 
   3  -4   1      984.28      884.39     36.82 o 
  -4   4  -1     3614.47     3463.09    118.41 o 
   4  -4   1     3614.47     3318.58    121.16 o 
   4  -4   1     3614.47     3318.30    120.89 o 
  -5   4  -1     4648.82     4587.60    159.90 o 
   5  -4   1     4648.82     4476.33    162.10 o 
   5  -4   1     4648.82     4623.31    164.02 o 
  -6   4  -1     1665.06     1730.31     76.93 o 
   6  -4   1     1665.06     1828.12     70.06 o 
   6  -4   1     1665.06     1644.86     68.96 o 
  -7   4  -1       52.00       97.81     21.70 o 
   7  -4   1       52.00       28.85     11.26 o 
   7  -4   1       52.00       56.32     12.36 o 
  -8   4  -1       90.36       90.39     24.73 o 
   8  -4   1       90.36       96.71     10.71 o 
   8  -4   1       90.36       63.19     14.84 o 
   8  -4   1       90.36       96.16     12.36 o 
   8  -4   1       90.36       80.77     16.76 o 
   7   3  -1     1952.13     1913.29     77.75 o 
   7   3  -1     1952.13     1899.55     94.24 o 
  -7  -3   1     1952.13     1949.28     98.63 o 
   6   3  -1     1105.76     1177.53     62.92 o 
   6   3  -1     1105.76     1106.93     50.28 o 
   6   3  -1     1105.76     1143.19     63.19 o 
  -6  -3   1     1105.76     1085.77     65.66 o 
   5   3  -1      658.16      642.34     41.21 o 
   5   3  -1      658.16      675.03     31.87 o 
   5   3  -1      658.16      675.31     42.86 o 
   5   3  -1      658.16      631.08     32.97 o 
  -5  -3   1      658.16      611.02     44.78 o 
   4   3  -1      308.47      282.43     19.51 o 
   4   3  -1      308.47      296.99     25.00 o 
   4   3  -1      308.47      282.71     27.75 o 
   4   3  -1      308.47      326.94     19.23 o 
  -4  -3   1      308.47      296.72     31.60 o 
   3   3  -1     1264.32     1281.93     58.52 o 
   3   3  -1     1264.32     1328.09     47.80 o 
   3   3  -1     1264.32     1312.16     59.62 o 
   3   3  -1     1264.32     1255.28     48.63 o 
  -3  -3   1     1264.32     1307.21     54.67 o 
  -3  -3   1     1264.32     1309.13     55.22 o 
  -3  -3   1     1264.32     1275.07     59.07 o 
   2   3  -1     6259.97     6285.76    200.56 o 
   2   3  -1     6259.97     6206.91    229.13 o 
   2   3  -1     6259.97     6381.37    195.61 o 
   2   3  -1     6259.97     6521.21    230.78 o 
   2   3  -1     6259.97     6552.81    195.34 o 
   2   3  -1     6259.97     6693.20    200.01 o 
  -2  -3   1     6259.97     6406.92    197.26 o 
  -2  -3   1     6259.97     6348.40    228.31 o 
  -2  -3   1     6259.97     6430.00    227.76 o 
  -2  -3   1     6259.97     6321.48    212.65 o 
   1   3  -1     8453.35     8886.45    299.47 o 
   1   3  -1     8453.35     8630.11    262.38 o 
   1   3  -1     8453.35     8620.77    262.65 o 
   1   3  -1     8453.35     8576.54    261.00 o 
   1   3  -1     8453.35     8712.54    299.74 o 
   1   3  -1     8453.35     8165.26    260.73 o 
  -1  -3   1     8453.35     8111.96    258.80 o 
  -1  -3   1     8453.35     8724.35    298.64 o 
   0   3  -1     2652.02     2616.07     85.17 o 
   0   3  -1     2652.02     2492.44     98.08 o 
   0   3  -1     2652.02     2707.01     83.80 o 
   0   3  -1     2652.02     2590.52     98.08 o 
   0   3  -1     2652.02     2670.47     83.80 o 
   0   3  -1     2652.02     2569.09     84.34 o 
   0  -3   1     2652.02     2650.96     98.91 o 
   0  -3   1     2652.02     2639.97     98.63 o 
   0  -3   1     2652.02     2757.28     84.07 o 
   0  -3   1     2652.02     2664.15     84.89 o 
   0  -3   1     2652.02     2597.11     83.80 o 
   0  -3   1     2652.02     2749.87     85.17 o 
  -1   3  -1    19863.09    19987.57    581.62 o 
  -1   3  -1    19863.09    18225.39    658.28 o 
  -1   3  -1    19863.09    19801.57    657.73 o 
   1  -3   1    19863.09    19579.85    583.00 o 
   1  -3   1    19863.09    19518.04    582.72 o 
   1  -3   1    19863.09    19769.15    658.55 o 
   1  -3   1    19863.09    18368.80    658.83 o 
  -2   3  -1     7064.55     6755.84    241.22 o 
   2  -3   1     7064.55     7160.26    214.30 o 
   2  -3   1     7064.55     7353.13    245.89 o 
   2  -3   1     7064.55     7167.40    245.62 o 
  -3   3  -1     1350.38     1383.86     53.02 o 
   3  -3   1     1350.38     1338.81     50.83 o 
   3  -3   1     1350.38     1323.69     50.83 o 
  -4   3  -1      873.02      919.83     43.68 o 
   4  -3   1      873.02      901.97     37.91 o 
   4  -3   1      873.02      890.98     36.82 o 
  -5   3  -1      121.78       96.98     18.41 o 
   5  -3   1      121.78      120.89     12.91 o 
  -6   3  -1      768.77      899.77     52.48 o 
   6  -3   1      768.77     1087.42     44.23 o 
   6  -3   1      768.77      800.04     42.04 o 
  -7   3  -1     1825.98     1728.66     84.07 o 
   7  -3   1     1825.98     1847.35     75.55 o 
   7  -3   1     1825.98     1703.93     74.18 o 
  -8   3  -1     2461.22     2325.39    107.15 o 
   8  -3   1     2461.22     2336.66     79.40 o 
   8  -3   1     2461.22     2251.76     97.26 o 
   8  -3   1     2461.22     2448.48     99.18 o 
   8   2  -1        3.73       -3.02     13.46 o 
   8   2  -1        3.73        9.07     17.31 o 
   7   2  -1      198.19      203.03     21.98 o 
   7   2  -1      198.19      179.40     27.75 o 
   7   2  -1      198.19      187.92     27.20 o 
  -7  -2   1      198.19      180.50     33.24 o 
   6   2  -1     1316.00     1273.14     65.39 o 
   6   2  -1     1316.00     1368.75     54.12 o 
   6   2  -1     1316.00     1378.64     67.31 o 
   6   2  -1     1316.00     1310.51     51.93 o 
  -6  -2   1     1316.00     1320.95     71.43 o 
   5   2  -1       92.68       82.15     15.66 o 
   5   2  -1       92.68       64.56     15.11 o 
   5   2  -1       92.68       91.21     11.26 o 
   5   2  -1       92.68       98.08     12.64 o 
  -5  -2   1       92.68       88.19     21.15 o 
   4   2  -1       45.83       40.94      7.14 o 
   4   2  -1       45.83       35.17     11.26 o 
   4   2  -1       45.83       36.82      7.97 o 
   4   2  -1       45.83       30.77      9.62 o 
  -4  -2   1       45.83       17.58     11.81 o 
   3   2  -1     4775.47     5009.05    178.03 o 
   3   2  -1     4775.47     4876.07    176.66 o 
   3   2  -1     4775.47     4971.41    153.30 o 
   3   2  -1     4775.47     4841.46    152.21 o 
  -3  -2   1     4775.47     4774.42    168.14 o 
  -3  -2   1     4775.47     4619.74    170.06 o 
  -3  -2   1     4775.47     5119.22    170.34 o 
   2   2  -1     2308.84     2392.98     88.47 o 
   2   2  -1     2308.84     2305.89     74.73 o 
   2   2  -1     2308.84     2240.77     88.19 o 
   2   2  -1     2308.84     2350.67     75.55 o 
  -2  -2   1     2308.84     2230.88     85.99 o 
  -2  -2   1     2308.84     2263.58     84.62 o 
  -2  -2   1     2308.84     2500.95     87.09 o 
   1   2  -1     4177.20     4204.61    129.40 o 
   1   2  -1     4177.20     4171.09    148.36 o 
   1   2  -1     4177.20     4102.13    148.36 o 
   1   2  -1     4177.20     4160.38    129.40 o 
   1   2  -1     4177.20     4062.02    126.93 o 
   1   2  -1     4177.20     4387.59    126.93 o 
  -1  -2   1     4177.20     4291.98    148.36 o 
  -1  -2   1     4177.20     4062.30    136.00 o 
  -1  -2   1     4177.20     4049.38    147.54 o 
  -1   2  -1     1016.00      773.39     30.77 o 
  -2   2  -1     2003.34     1974.00     69.78 o 
   2  -2   1     2003.34     2018.51     71.16 o 
   2  -2   1     2003.34     1965.49     71.16 o 
  -3   2  -1       82.15       53.85     10.99 o 
   3  -2   1       82.15       85.44      8.24 o 
   3  -2   1       82.15       78.30      7.97 o 
  -4   2  -1      569.41      609.37     34.34 o 
   4  -2   1      569.41      553.87     26.65 o 
   4  -2   1      569.41      597.01     26.92 o 
  -5   2  -1      548.12      552.50     37.64 o 
   5  -2   1      548.12      562.67     29.12 o 
   5  -2   1      548.12      570.36     29.12 o 
  -6   2  -1      176.08      185.17     28.30 o 
   6  -2   1      176.08      205.51     20.33 o 
   6  -2   1      176.08      191.77     19.78 o 
  -7   2  -1       67.05      111.54     25.55 o 
   7  -2   1       67.05       80.50     10.99 o 
   7  -2   1       67.05       65.94     15.93 o 
   7  -2   1       67.05       60.44     15.11 o 
   7  -2   1       67.05       71.43      9.89 o 
  -8   2  -1      517.80      506.34     50.83 o 
   8  -2   1      517.80      566.79     39.29 o 
   8  -2   1      517.80      531.90     28.02 o 
   8  -2   1      517.80      474.47     36.54 o 
   8   1  -1     1643.10     1808.06     71.43 o 
   8   1  -1     1643.10     1825.09     86.82 o 
  -8  -1   1     1643.10     1625.63     91.21 o 
   7   1  -1     1278.59     1246.77     51.65 o 
   7   1  -1     1278.59     1291.82     65.39 o 
   7   1  -1     1278.59     1231.11     64.01 o 
  -7  -1   1     1278.59     1295.40     72.53 o 
   6   1  -1     3680.49     3831.24    143.41 o 
   6   1  -1     3680.49     3596.61    119.51 o 
   6   1  -1     3680.49     3643.59    118.41 o 
   6   1  -1     3680.49     3586.72    141.77 o 
  -6  -1   1     3680.49     3668.87    143.69 o 
   5   1  -1      895.29      841.80     42.04 o 
   5   1  -1      895.29      868.18     32.14 o 
   5   1  -1      895.29      942.91     44.51 o 
   5   1  -1      895.29      844.55     32.42 o 
  -5  -1   1      895.29      862.13     49.45 o 
   4   1  -1      479.00      513.49     26.65 o 
   4   1  -1      479.00      431.07     17.58 o 
   4   1  -1      479.00      536.02     18.13 o 
   4   1  -1      479.00      465.41     26.92 o 
  -4  -1   1      479.00      441.78     31.32 o 
   3   1  -1     1891.92     2023.46     76.38 o 
   3   1  -1     1891.92     2049.83     76.10 o 
  -3  -1   1     1891.92     1936.91     77.48 o 
   2   1  -1       23.32       11.54      4.95 o 
   2   1  -1       23.32       16.48      5.22 o 
  -2  -1   1       23.32        9.62      6.04 o 
   1   1  -1     1730.72      748.94     26.92 o 
   1   1  -1     1730.72      583.27     21.15 o 
  -2   1  -1     5562.72     5688.20    188.47 o 
   2  -1   1     5562.72     5916.79    200.29 o 
  -3   1  -1     9246.66     9291.14    302.49 o 
   3  -1   1     9246.66     9490.60    321.72 o 
   3  -1   1     9246.66     9248.55    321.17 o 
  -4   1  -1     6156.67     6074.21    215.40 o 
   4  -1   1     6156.67     6472.59    224.46 o 
   4  -1   1     6156.67     6481.10    224.19 o 
  -5   1  -1      539.35      584.10     40.66 o 
   5  -1   1      539.35      569.26     21.43 o 
   5  -1   1      539.35      615.69     32.69 o 
   5  -1   1      539.35      571.18     21.43 o 
  -6   1  -1       36.72       34.34     16.76 o 
   6  -1   1       36.72       25.55     11.81 o 
   6  -1   1       36.72       37.36      7.97 o 
   6  -1   1       36.72       23.63     12.09 o 
   6  -1   1       36.72       24.45      7.14 o 
  -7   1  -1     1136.48     1009.39     64.56 o 
   7  -1   1     1136.48     1114.89     44.78 o 
   7  -1   1     1136.48     1174.79     58.52 o 
   7  -1   1     1136.48     1051.43     56.60 o 
   7  -1   1     1136.48     1079.45     44.23 o 
  -8   1  -1      104.99       90.11     28.57 o 
   8  -1   1      104.99      102.75     22.53 o 
   8  -1   1      104.99       85.72     20.06 o 
   8  -1   1      104.99       80.22     15.93 o 
   8   0  -1       38.57       49.18     17.58 o 
   8   0  -1       38.57       19.78     11.54 o 
  -8   0   1       38.57       17.03     20.33 o 
   7   0  -1       83.11       85.72     17.31 o 
   7   0  -1       83.11       92.31     11.26 o 
   7   0  -1       83.11       83.80     11.54 o 
   7   0  -1       83.11      101.93     18.13 o 
  -7   0   1       83.11       77.48     23.08 o 
   6   0  -1      107.45       98.08     14.84 o 
   6   0  -1      107.45       93.69     15.66 o 
  -6   0   1      107.45       93.14     21.70 o 
   5   0  -1       22.55       29.40      9.34 o 
   5   0  -1       22.55       29.95      8.52 o 
  -5   0   1       22.55       46.16     14.29 o 
   4   0  -1      149.88      111.82     10.71 o 
   4   0  -1      149.88      125.56     11.26 o 
  -4   0   1      149.88      129.68     18.41 o 
   3   0  -1     1723.86     1688.27     57.42 o 
   3   0  -1     1723.86     1487.99     57.42 o 
  -3   0   1     1723.86     1633.60     63.19 o 
  -2   0   1     7662.22     7811.12    248.09 o 
  -1   0  -1      357.28      327.76     14.84 o 
  -1   0  -1      357.28      304.14     10.99 o 
  -1   0  -1      357.28      291.77     10.99 o 
   1   0   1      357.28      330.24     15.66 o 
   1   0   1      357.28      332.43     16.48 o 
  -2   0  -1      492.78      511.56     21.43 o 
  -2   0  -1      492.78      530.25     21.70 o 
  -2   0  -1      492.78      470.90     26.37 o 
   2   0   1      492.78      511.84     24.18 o 
   2   0   1      492.78      534.09     24.45 o 
   2   0   1      492.78      498.93     18.13 o 
   2   0   1      492.78      516.51     18.13 o 
  -3   0  -1      152.35      110.99     16.48 o 
   3   0   1      152.35      132.15     14.01 o 
   3   0   1      152.35      161.00     13.74 o 
   3   0   1      152.35      148.08      8.24 o 
   3   0   1      152.35      152.76      8.24 o 
  -4   0  -1        5.00        4.95      9.62 o 
   4   0   1        5.00        4.67      4.40 o 
   4   0   1        5.00        9.07      7.69 o 
   4   0   1        5.00        1.10      6.59 o 
   4   0   1        5.00        9.89      4.40 o 
  -5   0  -1      528.58      542.89     40.11 o 
   5   0   1      528.58      508.54     23.63 o 
   5   0   1      528.58      539.04     33.52 o 
   5   0   1      528.58      554.97     23.90 o 
   5   0   1      528.58      502.77     32.69 o 
  -6   0  -1      544.73      559.92     49.73 o 
   6   0   1      544.73      597.01     37.36 o 
   6   0   1      544.73      475.85     25.83 o 
   6   0   1      544.73      492.06     26.10 o 
  -7   0  -1     2401.67     2214.40    109.35 o 
   7   0   1     2401.67     2386.66     86.54 o 
   7   0   1     2401.67     2465.79    106.05 o 
  -8   0  -1      611.98      730.81     56.32 o 
   8   0   1      611.98      594.81     36.27 o 
   8   0   1      611.98      553.87     44.51 o 
   8  -1  -1      877.34      868.45     35.44 o 
   8  -1  -1      877.34      800.87     46.16 o 
   8  -1  -1      877.34      837.13     35.44 o 
   8  -1  -1      877.34     1006.10     50.00 o 
  -8   1   1      877.34      856.36     58.24 o 
   7  -1  -1       83.64       63.46     14.01 o 
   7  -1  -1       83.64       77.48     15.93 o 
  -7   1   1       83.64       65.66     21.70 o 
   6  -1  -1       21.10       18.68      9.62 o 
   6  -1  -1       21.10       28.30      9.89 o 
  -6   1   1       21.10       20.06     14.01 o 
   5  -1  -1       10.22       11.54      5.49 o 
   5  -1  -1       10.22       21.43      6.04 o 
  -5   1   1       10.22        8.52     10.44 o 
  -4   1   1      159.54       95.61     14.84 o 
  -3   1   1       72.64       86.54     11.54 o 
   2  -1  -1     4863.34     4931.02    159.07 o 
  -2   1   1     4863.34     5037.90    159.07 o 
   1  -1  -1      474.39      385.46     15.66 o 
  -1  -1  -1    18086.49    17481.39    615.69 o 
  -1  -1  -1    18086.49    17923.72    562.67 o 
  -1  -1  -1    18086.49    18512.49    616.24 o 
   1   1   1    18086.49    18080.88    616.52 o 
   1   1   1    18086.49    18223.19    545.63 o 
   1   1   1    18086.49    18112.47    546.46 o 
   1   1   1    18086.49    17689.92    545.36 o 
   1   1   1    18086.49    18092.14    545.63 o 
   1   1   1    18086.49    18466.06    616.79 o 
  -2  -1  -1     4903.76     4834.31    173.09 o 
  -2  -1  -1     4903.76     4956.30    165.67 o 
  -2  -1  -1     4903.76     4975.81    173.91 o 
   2   1   1     4903.76     4947.23    153.03 o 
   2   1   1     4903.76     4815.08    152.48 o 
   2   1   1     4903.76     5006.30    176.11 o 
   2   1   1     4903.76     4829.92    176.38 o 
  -3  -1  -1     5284.95     5304.67    185.72 o 
  -3  -1  -1     5284.95     5423.91    188.75 o 
  -3  -1  -1     5284.95     5456.32    188.75 o 
   3   1   1     5284.95     5248.35    168.14 o 
   3   1   1     5284.95     5339.01    168.69 o 
   3   1   1     5284.95     5526.93    195.61 o 
   3   1   1     5284.95     5496.99    195.89 o 
  -4  -1  -1      430.89      388.21     35.17 o 
   4   1   1      430.89      390.68     19.78 o 
   4   1   1      430.89      409.91     27.47 o 
   4   1   1      430.89      358.81     26.65 o 
   4   1   1      430.89      359.36     19.78 o 
  -5  -1  -1      295.92      307.16     34.62 o 
   5   1   1      295.92      254.96     18.68 o 
   5   1   1      295.92      250.84     26.37 o 
   5   1   1      295.92      307.16     29.40 o 
   5   1   1      295.92      258.80     18.96 o 
  -6  -1  -1      226.38      213.47     33.52 o 
   6   1   1      226.38      226.66     28.57 o 
   6   1   1      226.38      275.56     21.15 o 
   6   1   1      226.38      270.34     23.08 o 
   6   1   1      226.38      348.09     34.34 o 
  -7  -1  -1       56.78       59.62     23.35 o 
   7   1   1       56.78       54.40     19.23 o 
   7   1   1       56.78       71.16     16.48 o 
   7   1   1       56.78       53.85     20.06 o 
  -8  -1  -1      107.65      110.45     30.50 o 
   8   1   1      107.65       99.18     20.33 o 
   8   1   1      107.65       92.86     25.28 o 
   8  -2  -1      502.65      437.39     29.67 o 
   8  -2  -1      502.65      504.42     31.87 o 
  -8   2   1      502.65      466.23     45.88 o 
   7  -2  -1      152.72      143.14     16.21 o 
  -7   2   1      152.72      128.03     23.90 o 
   6  -2  -1      285.33      308.81     17.58 o 
  -6   2   1      285.33      344.25     32.14 o 
  -5   2   1      843.52      809.11     42.58 o 
  -4   2   1       63.20       38.19      9.89 o 
  -3   2   1      747.43      697.84     30.50 o 
   2  -2  -1      192.49      251.39     12.09 o 
  -2   2   1      192.49      241.50     11.81 o 
   1  -2  -1      194.55      168.14     11.81 o 
   1  -2  -1      194.55      187.37     12.64 o 
   1  -2  -1      194.55      178.03      8.79 o 
   1  -2  -1      194.55      176.38      9.34 o 
  -1   2   1      194.55      178.03     11.54 o 
  -1   2   1      194.55      190.12     12.09 o 
  -1   2   1      194.55      189.57      7.97 o 
   0  -2  -1      149.97      171.71     12.64 o 
   0  -2  -1      149.97      100.01      9.34 o 
   0  -2  -1      149.97      113.74      7.42 o 
   0  -2  -1      149.97      151.38      9.34 o 
   0  -2  -1      149.97      132.97     11.81 o 
   0  -2  -1      149.97      143.96      7.97 o 
   0  -2  -1      149.97      153.85      9.07 o 
   0   2   1      149.97      164.29      9.89 o 
   0   2   1      149.97      137.92      9.07 o 
   0   2   1      149.97      132.15      9.62 o 
   0   2   1      149.97      129.13     11.26 o 
   0   2   1      149.97      129.13      7.42 o 
   0   2   1      149.97      158.25     12.09 o 
   0   2   1      149.97      128.85      7.69 o 
   1   2   1      220.28       65.94      7.69 o 
   1   2   1      220.28       89.57     11.54 o 
  -2  -2  -1       20.00       25.55      7.69 o 
  -2  -2  -1       20.00       22.80      9.34 o 
  -2  -2  -1       20.00       24.45      4.95 o 
  -2  -2  -1       20.00       12.64      6.87 o 
   2   2   1       20.00       33.24      7.42 o 
   2   2   1       20.00       28.57      9.34 o 
   2   2   1       20.00       18.68      9.07 o 
   2   2   1       20.00       26.10      3.85 o 
   2   2   1       20.00       25.83      6.04 o 
  -3  -2  -1      158.98      114.29     18.68 o 
  -3  -2  -1      158.98      141.22     15.11 o 
  -3  -2  -1      158.98      155.78     15.66 o 
   3   2   1      158.98      157.98     19.23 o 
   3   2   1      158.98      156.33     14.56 o 
   3   2   1      158.98      147.54     18.41 o 
   3   2   1      158.98      140.12     12.91 o 
  -4  -2  -1     6673.21     6977.28    243.69 o 
   4   2   1     6673.21     7324.28    258.26 o 
   4   2   1     6673.21     7070.42    223.09 o 
   4   2   1     6673.21     6699.52    221.17 o 
   4   2   1     6673.21     7038.55    257.16 o 
  -5  -2  -1     2478.77     2602.33    112.09 o 
   5   2   1     2478.77     2652.61     91.76 o 
   5   2   1     2478.77     2636.67    111.54 o 
   5   2   1     2478.77     2494.63    110.17 o 
   5   2   1     2478.77     2571.84     93.14 o 
  -6  -2  -1     1964.10     1988.56     97.26 o 
   6   2   1     1964.10     1893.50     92.59 o 
   6   2   1     1964.10     1917.41     76.93 o 
   6   2   1     1964.10     2104.78     95.33 o 
  -7  -2  -1     2346.06     2363.03    115.39 o 
   7   2   1     2346.06     2348.75    110.99 o 
   7   2   1     2346.06     2406.44     93.96 o 
   8  -3  -1       52.06       35.72     11.54 o 
   8  -3  -1       52.06       41.21     10.71 o 
  -8   3   1       52.06       40.66     18.96 o 
   7  -3  -1      361.40      548.65     27.20 o 
   7  -3  -1      361.40      496.45     25.83 o 
  -7   3   1      361.40      726.41     43.41 o 
  -6   3   1     6199.70     6372.58    217.32 o 
  -5   3   1     4309.27     4185.11    145.34 o 
  -4   3   1     4386.55     4340.06    145.06 o 
   3  -3  -1      582.21      563.77     22.53 o 
   3  -3  -1      582.21      550.30     21.98 o 
  -3   3   1      582.21      514.86     23.63 o 
   2  -3  -1     4797.43     4755.74    147.54 o 
   2  -3  -1     4797.43     4796.95    147.81 o 
   2  -3  -1     4797.43     4895.31    170.89 o 
  -2   3   1     4797.43     5203.02    166.49 o 
  -2   3   1     4797.43     4690.90    166.22 o 
   1  -3  -1     2134.01     2101.48     72.26 o 
   1  -3  -1     2134.01     2210.28     84.07 o 
   1  -3  -1     2134.01     2153.68     70.88 o 
   1  -3  -1     2134.01     2239.68     84.07 o 
   1  -3  -1     2134.01     2189.67     68.41 o 
   1  -3  -1     2134.01     2205.33     68.68 o 
  -1   3   1     2134.01     2187.48     82.70 o 
  -1   3   1     2134.01     2195.72     83.52 o 
  -1   3   1     2134.01     2238.03     71.43 o 
  -1   3   1     2134.01     2213.30     69.78 o 
   0  -3  -1     1455.03     1742.95     68.14 o 
   0  -3  -1     1455.03     1517.39     54.67 o 
   0  -3  -1     1455.03     1603.93     59.34 o 
   0  -3  -1     1455.03     1683.33     54.95 o 
   0  -3  -1     1455.03     1577.83     67.59 o 
   0  -3  -1     1455.03     1797.35     57.97 o 
   0  -3  -1     1455.03     1731.96     57.15 o 
   0   3   1     1455.03     1464.09     66.21 o 
   0   3   1     1455.03     1713.27     56.87 o 
   0   3   1     1455.03     1702.01     67.86 o 
   0   3   1     1455.03     1714.65     54.67 o 
   0   3   1     1455.03     1528.38     54.12 o 
  -1  -3  -1      337.59      337.38     22.53 o 
  -1  -3  -1      337.59      351.94     18.13 o 
  -1  -3  -1      337.59      365.68     15.66 o 
  -1  -3  -1      337.59      364.58     15.39 o 
  -1  -3  -1      337.59      340.95     23.08 o 
   1   3   1      337.59      348.92     23.90 o 
   1   3   1      337.59      375.29     19.51 o 
   1   3   1      337.59      349.19     16.48 o 
   1   3   1      337.59      391.50     25.00 o 
   1   3   1      337.59      369.52     17.03 o 
   1   3   1      337.59      354.96     19.51 o 
  -2  -3  -1      553.95      493.43     21.98 o 
  -2  -3  -1      553.95      484.64     31.60 o 
  -2  -3  -1      553.95      540.96     30.50 o 
  -2  -3  -1      553.95      497.83     30.50 o 
   2   3   1      553.95      503.60     21.15 o 
   2   3   1      553.95      519.53     32.14 o 
   2   3   1      553.95      512.66     25.55 o 
   2   3   1      553.95      492.06     24.45 o 
   2   3   1      553.95      479.42     31.05 o 
  -3  -3  -1      295.01      322.27     24.45 o 
  -3  -3  -1      295.01      378.59     34.34 o 
   3   3   1      295.01      320.07     20.33 o 
   3   3   1      295.01      345.62     28.02 o 
   3   3   1      295.01      271.72     20.06 o 
   3   3   1      295.01      309.36     25.83 o 
   3   3   1      295.01      305.24     15.11 o 
  -4  -3  -1      149.17      158.25     17.58 o 
  -4  -3  -1      149.17      165.67     25.28 o 
   4   3   1      149.17      140.39     21.70 o 
   4   3   1      149.17      152.48     17.58 o 
   4   3   1      149.17      149.73     10.44 o 
   4   3   1      149.17      154.13     22.53 o 
   4   3   1      149.17      156.60     17.03 o 
  -5  -3  -1      147.50       82.15     22.53 o 
   5   3   1      147.50      147.81     18.41 o 
   5   3   1      147.50      130.50     18.41 o 
   5   3   1      147.50      152.76     24.73 o 
   5   3   1      147.50      129.40     23.35 o 
  -6  -3  -1       42.22       31.87     20.33 o 
   6   3   1       42.22       47.80     15.93 o 
   6   3   1       42.22       46.98     19.51 o 
   6   3   1       42.22       49.45     19.23 o 
  -7  -3  -1       90.16       94.24     29.40 o 
   7   3   1       90.16       62.64     22.53 o 
   7   3   1       90.16       80.77     18.96 o 
   8  -4  -1      166.07      165.12     16.48 o 
  -8   4   1      166.07      208.25     28.57 o 
  -7   4   1      159.38      175.01     24.18 o 
  -6   4   1      519.21      492.88     32.42 o 
  -5   4   1      705.36      616.52     32.42 o 
   4  -4  -1      802.76      937.96     38.19 o 
   4  -4  -1      802.76      945.65     38.19 o 
  -4   4   1      802.76      962.41     38.74 o 
   3  -4  -1      241.62      261.83     16.76 o 
   3  -4  -1      241.62      263.75     16.48 o 
  -3   4   1      241.62      243.42     12.64 o 
   2  -4  -1     2140.49     2309.46     73.63 o 
   2  -4  -1     2140.49     2299.02     75.00 o 
   2  -4  -1     2140.49     2253.69     87.64 o 
   2  -4  -1     2140.49     2280.61     88.19 o 
  -2   4   1     2140.49     2366.06     85.72 o 
  -2   4   1     2140.49     2195.72     84.89 o 
   1  -4  -1      181.14      219.79     14.29 o 
   1  -4  -1      181.14      195.06     17.03 o 
   1  -4  -1      181.14      212.65     11.26 o 
   1  -4  -1      181.14      211.55     10.99 o 
   1  -4  -1      181.14      187.37     18.68 o 
   1  -4  -1      181.14      233.53     13.46 o 
  -1   4   1      181.14      210.18     17.31 o 
  -1   4   1      181.14      192.32     12.36 o 
  -1   4   1      181.14      186.82     16.48 o 
   0  -4  -1     7203.45     7209.99    229.41 o 
   0  -4  -1     7203.45     7233.89    220.89 o 
   0  -4  -1     7203.45     7476.76    223.91 o 
   0  -4  -1     7203.45     7227.29    220.89 o 
   0  -4  -1     7203.45     6981.95    255.78 o 
   0  -4  -1     7203.45     7138.00    255.78 o 
   0   4   1     7203.45     6258.56    253.58 o 
   0   4   1     7203.45     6888.82    255.23 o 
   0   4   1     7203.45     7334.72    222.54 o 
   0   4   1     7203.45     7226.20    220.34 o 
   0   4   1     7203.45     7312.74    220.34 o 
  -1  -4  -1     1741.32     1528.10     57.70 o 
  -1  -4  -1     1741.32     1594.59     54.40 o 
  -1  -4  -1     1741.32     1684.98     70.61 o 
  -1  -4  -1     1741.32     1596.51     54.40 o 
  -1  -4  -1     1741.32     1644.32     65.39 o 
   1   4   1     1741.32     1591.02     56.05 o 
   1   4   1     1741.32     1661.90     71.98 o 
   1   4   1     1741.32     1585.80     71.16 o 
   1   4   1     1741.32     1598.98     59.07 o 
  -2  -4  -1       19.50       12.36      9.62 o 
  -2  -4  -1       19.50       11.81      5.77 o 
  -2  -4  -1       19.50       15.11      9.89 o 
  -2  -4  -1       19.50        5.77      9.89 o 
   2   4   1       19.50       15.93      6.04 o 
   2   4   1       19.50        0.00      9.62 o 
   2   4   1       19.50       14.84      7.97 o 
   2   4   1       19.50        1.37      8.52 o 
   2   4   1       19.50       12.36      6.87 o 
  -3  -4  -1      357.71      375.02     28.02 o 
  -3  -4  -1      357.71      333.53     33.52 o 
   3   4   1      357.71      324.74     22.80 o 
   3   4   1      357.71      355.79     30.22 o 
   3   4   1      357.71      372.00     24.18 o 
   3   4   1      357.71      325.84     29.12 o 
   3   4   1      357.71      348.64     18.68 o 
  -4  -4  -1     1234.02     1298.97     59.62 o 
  -4  -4  -1     1234.02     1208.85     67.31 o 
   4   4   1     1234.02     1134.12     65.66 o 
   4   4   1     1234.02     1352.54     55.77 o 
   4   4   1     1234.02     1199.24     53.57 o 
   4   4   1     1234.02     1245.67     46.98 o 
   4   4   1     1234.02     1295.95     67.59 o 
  -5  -4  -1       69.08       26.37     18.96 o 
   5   4   1       69.08       61.27     19.51 o 
   5   4   1       69.08       58.52     19.51 o 
   5   4   1       69.08       70.88     15.93 o 
  -6  -4  -1      989.12      822.30     61.27 o 
   6   4   1      989.12      935.21     61.54 o 
   6   4   1      989.12      865.15     48.35 o 
  -7  -4  -1       51.41       53.02     26.10 o 
   7   4   1       51.41       17.86     20.06 o 
   7   4   1       51.41       45.61     18.96 o 
   7  -5  -1      106.59       98.91     11.54 o 
   7  -5  -1      106.59      124.18     13.46 o 
  -7   5   1      106.59      112.92     18.96 o 
   6  -5  -1     4556.64     4632.93    160.72 o 
   6  -5  -1     4556.64     4441.44    160.45 o 
  -6   5   1     4556.64     4498.58    154.68 o 
   5  -5  -1     9104.96     9309.82    307.71 o 
   5  -5  -1     9104.96     8249.33    306.88 o 
  -5   5   1     9104.96     9005.96    282.98 o 
   4  -5  -1     6855.37     7358.07    254.68 o 
   4  -5  -1     6855.37     7177.02    254.13 o 
  -4   5   1     6855.37     7163.83    228.31 o 
   3  -5  -1      505.10      461.29     19.51 o 
   3  -5  -1      505.10      512.39     28.02 o 
   3  -5  -1      505.10      460.46     20.88 o 
   3  -5  -1      505.10      466.23     27.20 o 
   2  -5  -1      928.70     1096.21     33.79 o 
   2  -5  -1      928.70     1047.86     41.21 o 
   2  -5  -1      928.70     1057.47     49.73 o 
   2  -5  -1      928.70     1090.99     39.29 o 
   2  -5  -1      928.70      980.82     48.35 o 
  -2   5   1      928.70     1048.41     46.43 o 
  -2   5   1      928.70      992.63     36.54 o 
  -2   5   1      928.70     1063.79     47.53 o 
   1  -5  -1      766.04      813.50     35.44 o 
   1  -5  -1      766.04      895.10     44.23 o 
   1  -5  -1      766.04      794.82     33.52 o 
   1  -5  -1      766.04      793.45     42.58 o 
   1  -5  -1      766.04      879.72     31.87 o 
  -1   5   1      766.04      745.37     27.47 o 
  -1   5   1      766.04      806.36     27.47 o 
  -1   5   1      766.04      827.52     41.49 o 
  -1   5   1      766.04      860.48     42.58 o 
   0  -5  -1       97.62       64.84      9.07 o 
   0  -5  -1       97.62       65.66     14.01 o 
   0  -5  -1       97.62       64.84     10.44 o 
   0  -5  -1       97.62       83.52     14.84 o 
   0  -5  -1       97.62       74.73      9.34 o 
   0  -5  -1       97.62      105.50     13.46 o 
   0   5   1       97.62       75.55     10.71 o 
   0   5   1       97.62      100.01      9.89 o 
   0   5   1       97.62       80.22     15.11 o 
   0   5   1       97.62       83.80     15.39 o 
   0   5   1       97.62       76.10      9.07 o 
  -1  -5  -1      455.71      424.20     19.78 o 
  -1  -5  -1      455.71      419.80     20.06 o 
  -1  -5  -1      455.71      404.42     31.05 o 
  -1  -5  -1      455.71      440.96     29.12 o 
  -1  -5  -1      455.71      395.90     29.67 o 
  -1  -5  -1      455.71      432.99     23.63 o 
   1   5   1      455.71      421.18     21.43 o 
   1   5   1      455.71      448.37     31.87 o 
   1   5   1      455.71      390.68     23.35 o 
   1   5   1      455.71      407.71     30.50 o 
  -2  -5  -1     1236.79     1050.60     55.77 o 
  -2  -5  -1     1236.79     1182.48     58.52 o 
  -2  -5  -1     1236.79     1228.63     60.72 o 
   2   5   1     1236.79     1177.26     45.33 o 
   2   5   1     1236.79     1238.80     62.37 o 
   2   5   1     1236.79     1100.88     49.18 o 
   2   5   1     1236.79     1188.25     61.82 o 
  -3  -5  -1     4851.12     5040.09    187.37 o 
  -3  -5  -1     4851.12     4840.63    178.58 o 
   3   5   1     4851.12     4932.40    164.29 o 
   3   5   1     4851.12     4612.87    162.65 o 
   3   5   1     4851.12     4721.40    190.94 o 
   3   5   1     4851.12     4997.78    192.87 o 
   3   5   1     4851.12     4869.76    157.70 o 
  -4  -5  -1     3283.13     3108.40    133.25 o 
  -4  -5  -1     3283.13     3323.80    132.70 o 
   4   5   1     3283.13     3215.55    140.94 o 
   4   5   1     3283.13     3472.71    142.86 o 
   4   5   1     3283.13     3169.67    118.69 o 
   4   5   1     3283.13     3323.80    110.99 o 
  -5  -5  -1      109.21       80.50     24.73 o 
   5   5   1      109.21      118.96     20.33 o 
   5   5   1      109.21       89.02     23.35 o 
  -6  -5  -1       72.93       71.43     27.75 o 
   6   5   1       72.93       71.71     19.51 o 
   6   5   1       72.93       75.83     24.73 o 
   8  -6  -1       10.15        1.92      8.52 o 
   8  -6  -1       10.15       -2.75      9.07 o 
   7  -6  -1        2.17        1.10      7.97 o 
   6  -6  -1      281.99      218.97     18.68 o 
   6  -6  -1      281.99      298.37     20.88 o 
  -6   6   1      281.99      269.24     20.33 o 
   5  -6  -1      195.97      207.98     19.23 o 
   5  -6  -1      195.97      219.52     20.06 o 
  -5   6   1      195.97      191.49     15.11 o 
   4  -6  -1       16.27       20.61      5.49 o 
   4  -6  -1       16.27       20.61      6.59 o 
   4  -6  -1       16.27       25.28      9.89 o 
   4  -6  -1       16.27       27.20      9.89 o 
  -4   6   1       16.27       17.03      4.67 o 
   3  -6  -1     2373.58     2494.36    105.50 o 
   3  -6  -1     2373.58     2853.44     88.47 o 
   3  -6  -1     2373.58     2475.13    104.95 o 
  -3   6   1     2373.58     2749.04     99.73 o 
   2  -6  -1     4035.76     4209.83    157.70 o 
   2  -6  -1     4035.76     4162.58    157.15 o 
   2  -6  -1     4035.76     4209.83    129.40 o 
   2  -6  -1     4035.76     4110.10    135.72 o 
   2  -6  -1     4035.76     4186.48    133.52 o 
  -2   6   1     4035.76     3930.70    153.85 o 
  -2   6   1     4035.76     4032.90    132.42 o 
  -2   6   1     4035.76     4002.68    152.76 o 
   1  -6  -1     3530.68     3404.57    110.17 o 
   1  -6  -1     3530.68     3269.95    133.80 o 
   1  -6  -1     3530.68     3443.31    114.84 o 
   1  -6  -1     3530.68     3404.85    134.07 o 
  -1   6   1     3530.68     3302.92    131.60 o 
  -1   6   1     3530.68     3333.14    106.05 o 
  -1   6   1     3530.68     3345.23    110.17 o 
  -1   6   1     3530.68     3425.73    105.77 o 
   0  -6  -1     2185.68     2170.99     78.85 o 
   0  -6  -1     2185.68     2067.41     90.39 o 
   0  -6  -1     2185.68     2043.79     71.71 o 
   0  -6  -1     2185.68     2140.49     76.38 o 
   0  -6  -1     2185.68     2031.15     91.21 o 
   0   6   1     2185.68     2031.42     90.66 o 
   0   6   1     2185.68     2056.42     73.90 o 
   0   6   1     2185.68     1694.32     87.09 o 
   0   6   1     2185.68     2150.11     70.88 o 
   0   6   1     2185.68     2142.97     71.16 o 
  -1  -6  -1     8721.88     9326.30    298.92 o 
  -1  -6  -1     8721.88     9087.28    280.51 o 
  -1  -6  -1     8721.88     9117.23    328.86 o 
  -1  -6  -1     8721.88     9018.87    330.24 o 
  -1  -6  -1     8721.88     9128.77    280.78 o 
  -1  -6  -1     8721.88     8490.82    284.08 o 
   1   6   1     8721.88     8704.29    329.41 o 
   1   6   1     8721.88     8946.06    329.96 o 
   1   6   1     8721.88     9155.14    282.71 o 
   1   6   1     8721.88     9397.19    287.10 o 
  -2  -6  -1     1003.76      937.14     40.66 o 
  -2  -6  -1     1003.76      991.26     32.69 o 
  -2  -6  -1     1003.76      950.05     32.42 o 
  -2  -6  -1     1003.76      888.23     50.83 o 
  -2  -6  -1     1003.76      901.97     53.57 o 
   2   6   1     1003.76      942.91     56.60 o 
   2   6   1     1003.76      913.78     44.51 o 
   2   6   1     1003.76      946.75     40.66 o 
   2   6   1     1003.76      911.04     55.22 o 
  -3  -6  -1      499.69      479.42     26.92 o 
  -3  -6  -1      499.69      476.67     38.19 o 
  -3  -6  -1      499.69      504.70     40.39 o 
   3   6   1      499.69      532.17     42.58 o 
   3   6   1      499.69      484.09     27.20 o 
   3   6   1      499.69      528.05     32.42 o 
   3   6   1      499.69      547.01     41.76 o 
  -4  -6  -1      859.49      948.13     60.72 o 
  -4  -6  -1      859.49      873.12     53.57 o 
   4   6   1      859.49      957.74     42.31 o 
   4   6   1      859.49      965.71     61.54 o 
   4   6   1      859.49      823.12     58.52 o 
   4   6   1      859.49      867.63     47.53 o 
  -5  -6  -1       96.98       92.86     28.02 o 
   5   6   1       96.98       76.38     19.23 o 
   5   6   1       96.98      143.96     29.12 o 
  -6  -6  -1        0.42       -4.67     18.96 o 
   6   6   1        0.42      -10.99     12.91 o 
   6   6   1        0.42        3.02     19.51 o 
   8  -7  -1      762.64      719.82     38.46 o 
   8  -7  -1      762.64      719.27     40.11 o 
   7  -7  -1     1352.40     1403.09     60.72 o 
   7  -7  -1     1352.40     1291.00     59.62 o 
   6  -7  -1      290.42      293.70     14.56 o 
   6  -7  -1      290.42      287.38     23.35 o 
   6  -7  -1      290.42      271.17     16.21 o 
   6  -7  -1      290.42      274.46     23.08 o 
   5  -7  -1      444.60      399.20     28.57 o 
   5  -7  -1      444.60      425.85     22.53 o 
   5  -7  -1      444.60      434.09     29.67 o 
   5  -7  -1      444.60      439.86     21.15 o 
   4  -7  -1      164.55      198.09     14.56 o 
   3  -7  -1      848.02      856.64     48.08 o 
   3  -7  -1      848.02     1043.19     38.74 o 
   3  -7  -1      848.02      829.44     39.29 o 
   3  -7  -1      848.02      886.86     30.77 o 
   3  -7  -1      848.02      910.49     48.90 o 
  -3   7   1      848.02      902.52     43.96 o 
  -3   7   1      848.02      897.02     32.42 o 
   2  -7  -1      400.62      436.01     25.83 o 
   2  -7  -1      400.62      413.21     23.90 o 
   2  -7  -1      400.62      413.76     31.60 o 
   2  -7  -1      400.62      454.14     32.42 o 
   2  -7  -1      400.62      437.39     21.43 o 
  -2   7   1      400.62      436.29     30.50 o 
  -2   7   1      400.62      420.35     20.61 o 
   1  -7  -1      189.79      234.63     26.65 o 
   1  -7  -1      189.79      181.33     18.96 o 
   1  -7  -1      189.79      231.88     15.66 o 
   1  -7  -1      189.79      178.86     23.90 o 
  -1   7   1      189.79      232.15     12.91 o 
  -1   7   1      189.79      228.86     25.83 o 
  -1   7   1      189.79      185.72     15.93 o 
   0  -7  -1      227.73      313.48     22.80 o 
   0  -7  -1      227.73      272.82     31.32 o 
   0  -7  -1      227.73      300.02     18.96 o 
   0  -7  -1      227.73      273.37     30.50 o 
   0   7   1      227.73      302.76     20.88 o 
   0   7   1      227.73      304.96     18.41 o 
   0   7   1      227.73      229.68     16.76 o 
   0   7   1      227.73      290.12     30.50 o 
   0   7   1      227.73      246.44     28.57 o 
  -1  -7  -1      905.43      886.86     48.90 o 
  -1  -7  -1      905.43      985.22     55.77 o 
  -1  -7  -1      905.43      898.12     42.04 o 
  -1  -7  -1      905.43      916.53     55.77 o 
  -1  -7  -1      905.43      896.75     37.91 o 
  -1  -7  -1      905.43      934.39     37.91 o 
   1   7   1      905.43      944.00     39.84 o 
   1   7   1      905.43      872.85     42.58 o 
   1   7   1      905.43      942.91     55.50 o 
   1   7   1      905.43      859.93     53.85 o 
  -2  -7  -1     1618.47     1596.51     52.48 o 
  -2  -7  -1     1618.47     1550.08     73.90 o 
  -2  -7  -1     1618.47     1503.92     52.20 o 
  -2  -7  -1     1618.47     1512.44     61.27 o 
  -2  -7  -1     1618.47     1194.84     73.90 o 
   2   7   1     1618.47     1644.59     81.87 o 
   2   7   1     1618.47     1665.47     66.76 o 
   2   7   1     1618.47     1597.61     81.60 o 
   2   7   1     1618.47     1648.99     60.99 o 
  -3  -7  -1     2752.36     2762.23    123.08 o 
  -3  -7  -1     2752.36     2729.26    118.14 o 
   3   7   1     2752.36     2759.21     99.18 o 
   3   7   1     2752.36     2813.33    105.77 o 
   3   7   1     2752.36     2737.23    126.93 o 
   3   7   1     2752.36     2774.59    127.75 o 
  -4  -7  -1      535.71      493.43     50.28 o 
   4   7   1      535.71      554.42     32.69 o 
   4   7   1      535.71      582.17     38.74 o 
   4   7   1      535.71      548.38     48.35 o 
  -5  -7  -1      860.62      964.34     65.94 o 
   5   7   1      860.62      854.99     65.39 o 
   5   7   1      860.62      926.42     53.02 o 
  -6  -7  -1       71.99       86.82     30.50 o 
   6   7   1       71.99      105.77     24.18 o 
   6   7   1       71.99       74.73     27.75 o 
   8  -8  -1     1202.49     1212.15     59.62 o 
   8  -8  -1     1202.49     1337.43     49.18 o 
   8  -8  -1     1202.49     1243.47     60.99 o 
   7  -8  -1      321.27      368.15     19.23 o 
   7  -8  -1      321.27      277.21     27.75 o 
   7  -8  -1      321.27      293.15     20.61 o 
   7  -8  -1      321.27      331.06     27.75 o 
   6  -8  -1     2127.81     2145.99     75.83 o 
   6  -8  -1     2127.81     2184.18     73.90 o 
   6  -8  -1     2127.81     1962.74     89.84 o 
   6  -8  -1     2127.81     2169.34     91.21 o 
   5  -8  -1     1739.13     1723.17     61.82 o 
   5  -8  -1     1739.13     1713.55     77.75 o 
   5  -8  -1     1739.13     1654.76     64.29 o 
   5  -8  -1     1739.13     1717.40     78.30 o 
   4  -8  -1       13.55       12.64     10.99 o 
   4  -8  -1       13.55       -1.37      8.52 o 
   4  -8  -1       13.55       29.40     12.91 o 
   3  -8  -1     1503.28     1627.56     55.77 o 
   3  -8  -1     1503.28     1603.38     63.74 o 
   3  -8  -1     1503.28     1566.84     76.10 o 
   3  -8  -1     1503.28     1587.99     61.27 o 
   3  -8  -1     1503.28     1591.29     76.38 o 
  -3   8   1     1503.28     1624.81     71.43 o 
  -3   8   1     1503.28     1539.64     55.77 o 
   2  -8  -1     1842.42     1754.21     83.80 o 
   2  -8  -1     1842.42     1841.85     70.61 o 
   2  -8  -1     1842.42     1711.08     67.86 o 
   2  -8  -1     1842.42     1739.92     64.29 o 
   2  -8  -1     1842.42     1763.55     84.62 o 
  -2   8   1     1842.42     1818.23     63.46 o 
  -2   8   1     1842.42     1812.73     81.87 o 
   1  -8  -1     2396.06     2230.33    105.23 o 
   1  -8  -1     2396.06     2188.30    103.85 o 
   1  -8  -1     2396.06     2395.73     83.25 o 
   1  -8  -1     2396.06     2421.28     88.74 o 
  -1   8   1     2396.06     2278.69    102.48 o 
  -1   8   1     2396.06     2352.04     82.70 o 
  -1   8   1     2396.06     2410.84     77.75 o 
   0  -8  -1       14.50       14.84     13.74 o 
   0  -8  -1       14.50       18.96      9.89 o 
   0  -8  -1       14.50       25.55     13.74 o 
   0  -8  -1       14.50       26.65      9.34 o 
   0   8   1       14.50       29.95     14.84 o 
   0   8   1       14.50       17.58      9.07 o 
   0   8   1       14.50       20.33     12.36 o 
   0   8   1       14.50       10.71      7.69 o 
   0   8   1       14.50       29.95      8.52 o 
  -1  -8  -1       94.87      115.12     23.35 o 
  -1  -8  -1       94.87      109.07     13.46 o 
  -1  -8  -1       94.87      104.40     13.19 o 
  -1  -8  -1       94.87       84.62     21.15 o 
  -1  -8  -1       94.87       71.71     14.29 o 
   1   8   1       94.87      101.10     16.76 o 
   1   8   1       94.87       75.00     20.33 o 
   1   8   1       94.87       79.40     20.06 o 
   1   8   1       94.87      100.01     14.01 o 
  -2  -8  -1      964.29      948.68     44.78 o 
  -2  -8  -1      964.29      967.91     56.05 o 
  -2  -8  -1      964.29      970.65     36.27 o 
  -2  -8  -1      964.29      939.61     35.99 o 
   2   8   1      964.29      974.78     62.09 o 
   2   8   1      964.29      964.06     62.64 o 
   2   8   1      964.29      917.63     43.13 o 
   2   8   1      964.29      911.59     47.53 o 
  -3  -8  -1       66.08       39.84     19.51 o 
   3   8   1       66.08       69.51     14.56 o 
   3   8   1       66.08       34.34     19.78 o 
   3   8   1       66.08       81.32     18.41 o 
  -4  -8  -1       79.33       88.47     26.65 o 
   4   8   1       79.33       84.62     17.31 o 
   4   8   1       79.33       54.40     23.08 o 
   4   8   1       79.33       43.13     17.86 o 
  -5  -8  -1        1.61      -22.25     18.13 o 
   5   8   1        1.61        7.14     21.43 o 
   5   8   1        1.61        8.52     16.21 o 
   8  -9  -1       19.18       28.85     12.36 o 
   8  -9  -1       19.18       21.70     14.29 o 
   8  -9  -1       19.18       15.93     15.39 o 
   7  -9  -1     1084.97     1038.51     56.60 o 
   7  -9  -1     1084.97     1047.58     56.87 o 
   7  -9  -1     1084.97     1050.60     46.16 o 
   6  -9  -1       41.90       28.85     12.09 o 
   6  -9  -1       41.90       25.55     13.19 o 
   6  -9  -1       41.90       32.42     15.11 o 
   5  -9  -1      984.65     1034.39     56.87 o 
   5  -9  -1      984.65      933.29     42.58 o 
   5  -9  -1      984.65     1008.02     56.60 o 
   5  -9  -1      984.65     1006.65     46.43 o 
   4  -9  -1     3199.06     3324.35    135.72 o 
   4  -9  -1     3199.06     3184.50    111.27 o 
   4  -9  -1     3199.06     3199.89    103.58 o 
   4  -9  -1     3199.06     3121.04    135.17 o 
   4  -9  -1     3199.06     3246.87    114.57 o 
   3  -9  -1     4194.57     4013.39    143.41 o 
   3  -9  -1     4194.57     4051.58    168.14 o 
   3  -9  -1     4194.57     4279.07    136.55 o 
   3  -9  -1     4194.57     4258.19    142.32 o 
   3  -9  -1     4194.57     4132.36    169.24 o 
  -3   9   1     4194.57     4247.20    162.92 o 
   2  -9  -1     1281.74     1287.43     69.78 o 
   2  -9  -1     1281.74     1234.13     68.14 o 
   2  -9  -1     1281.74     1228.36     50.28 o 
   2  -9  -1     1281.74     1294.30     56.32 o 
  -2   9   1     1281.74     1176.16     48.08 o 
  -2   9   1     1281.74     1238.25     65.66 o 
   1  -9  -1      348.12      392.05     28.57 o 
   1  -9  -1      348.12      377.22     23.63 o 
   1  -9  -1      348.12      432.44     42.58 o 
   1  -9  -1      348.12      327.49     36.82 o 
  -1   9   1      348.12      325.84     17.86 o 
  -1   9   1      348.12      380.51     18.96 o 
  -1   9   1      348.12      342.60     22.80 o 
   0  -9  -1        6.07       -6.87      7.69 o 
   0  -9  -1        6.07       -0.82     12.64 o 
   0  -9  -1        6.07       -1.37      8.52 o 
   0  -9  -1        6.07       -3.57     12.91 o 
   0   9   1        6.07        2.75      7.14 o 
   0   9   1        6.07       17.03      9.62 o 
   0   9   1        6.07        4.67      7.97 o 
   0   9   1        6.07        5.77     13.19 o 
   0   9   1        6.07       13.74     14.01 o 
  -1  -9  -1        3.30       27.20      9.07 o 
  -1  -9  -1        3.30       22.25     11.26 o 
  -1  -9  -1        3.30       -8.24     12.09 o 
  -1  -9  -1        3.30        4.12     15.66 o 
   1   9   1        3.30        5.49     10.44 o 
   1   9   1        3.30       -7.14     13.46 o 
   1   9   1        3.30        5.22      9.34 o 
   1   9   1        3.30       14.29     15.39 o 
  -2  -9  -1     1840.81     1852.29     64.84 o 
  -2  -9  -1     1840.81     1792.40     64.84 o 
   2   9   1     1840.81     1896.80     73.90 o 
   2   9   1     1840.81     2026.75     81.05 o 
   2   9   1     1840.81     1920.70    100.83 o 
   3   9   1      174.46      162.37     33.24 o 
   3   9   1      174.46      165.39     25.00 o 
   3   9   1      174.46      155.50     20.88 o 
   4   9   1      301.73      348.09     46.71 o 
   4   9   1      301.73      289.85     29.40 o 
   4   9   1      301.73      278.59     33.52 o 
   7 -10  -1      423.80      462.94     38.74 o 
   7 -10  -1      423.80      443.15     37.09 o 
   7 -10  -1      423.80      457.17     30.77 o 
   6 -10  -1      536.13      572.01     42.86 o 
   6 -10  -1      536.13      593.71     43.41 o 
   6 -10  -1      536.13      513.76     33.79 o 
   5 -10  -1      483.94      462.66     31.87 o 
   5 -10  -1      483.94      485.74     40.94 o 
   5 -10  -1      483.94      520.91     40.66 o 
   4 -10  -1       79.67      103.58     17.31 o 
   4 -10  -1       79.67       95.88     21.70 o 
   4 -10  -1       79.67       50.28     18.41 o 
   3 -10  -1       91.04       94.51     21.70 o 
   3 -10  -1       91.04      100.83     14.29 o 
   3 -10  -1       91.04      126.11     18.96 o 
   3 -10  -1       91.04       74.18     20.33 o 
  -3  10   1       91.04       64.29     17.03 o 
   2 -10  -1     1573.98     1612.17     69.51 o 
   2 -10  -1     1573.98     1683.88     85.72 o 
   2 -10  -1     1573.98     1548.71     62.92 o 
   2 -10  -1     1573.98     1601.46     85.72 o 
  -2  10   1     1573.98     1559.42     80.50 o 
   1 -10  -1      254.07      272.82     36.27 o 
   1 -10  -1      254.07      272.54     27.75 o 
   1 -10  -1      254.07      257.16     23.08 o 
   1 -10  -1      254.07      239.02     33.52 o 
  -1  10   1      254.07      260.18     16.21 o 
  -1  10   1      254.07      258.80     16.48 o 
  -1  10   1      254.07      281.06     23.35 o 
   0 -10  -1      441.61      473.65     28.85 o 
   0 -10  -1      441.61      457.72     32.14 o 
   0 -10  -1      441.61      477.50     49.18 o 
   0 -10  -1      441.61      469.80     49.18 o 
   0  10   1      441.61      388.21     28.85 o 
   0  10   1      441.61      590.96     29.40 o 
   0  10   1      441.61      412.66     45.33 o 
   0  10   1      441.61      465.13     26.37 o 
   0  10   1      441.61      452.50     47.53 o 
  -1 -10  -1     5102.12     5029.10    167.04 o 
  -1 -10  -1     5102.12     5074.44    174.73 o 
  -1 -10  -1     5102.12     5076.91    211.27 o 
   1  10   1     5102.12     5130.21    175.56 o 
   1  10   1     5102.12     5017.57    169.24 o 
   1  10   1     5102.12     5164.83    211.82 o 
  -2 -10  -1     2718.61     2748.77     90.94 o 
   2  10   1     2718.61     2715.80    100.83 o 
   2  10   1     2718.61     2642.17    132.15 o 
   2  10   1     2718.61     2747.94    107.42 o 
   3  10   1     1330.88     1346.77     61.27 o 
   3  10   1     1330.88     1368.20     87.09 o 
   3  10   1     1330.88     1294.85     66.49 o 
   4  10   1       37.72       77.75     22.25 o 
   4  10   1       37.72       41.21     25.00 o 
   4  10   1       37.72       75.55     19.23 o 
   7 -11  -1      162.03      151.38     27.47 o 
   7 -11  -1      162.03      154.40     22.25 o 
   6 -11  -1        2.81       14.56     16.48 o 
   6 -11  -1        2.81       -9.34     12.91 o 
   5 -11  -1     3569.79     3367.76    126.38 o 
   5 -11  -1     3569.79     3583.70    152.48 o 
   4 -11  -1     6010.58     6307.47    248.09 o 
   4 -11  -1     6010.58     6196.47    211.27 o 
   3 -11  -1     3998.35     3911.74    173.09 o 
   3 -11  -1     3998.35     4029.88    146.16 o 
   3 -11  -1     3998.35     4159.01    138.74 o 
   2 -11  -1     3609.88     3690.57    161.27 o 
   2 -11  -1     3609.88     3469.13    132.70 o 
   2 -11  -1     3609.88     3758.98    127.20 o 
  -2  11   1     3609.88     3504.85    154.13 o 
   1 -11  -1        2.88      -13.74     13.19 o 
   1 -11  -1        2.88        8.24     12.91 o 
   1 -11  -1        2.88        8.79     10.99 o 
  -1  11   1        2.88        3.30      6.59 o 
  -1  11   1        2.88       11.26      9.89 o 
   0 -11  -1      409.64      396.45     34.62 o 
   0 -11  -1      409.64      418.70     28.30 o 
   0 -11  -1      409.64      359.91     46.71 o 
   0  11   1      409.64      423.10     46.71 o 
   0  11   1      409.64      432.17     30.22 o 
   0  11   1      409.64      387.93     25.00 o 
  -1 -11  -1       59.42       40.11     12.36 o 
  -1 -11  -1       59.42       64.84     16.76 o 
   1  11   1       59.42       64.56     23.63 o 
   1  11   1       59.42       67.04     14.84 o 
   1  11   1       59.42       62.64     17.31 o 
  -2 -11  -1        2.96        2.75      7.69 o 
   2  11   1        2.96        2.20     11.81 o 
   2  11   1        2.96      -11.54     16.76 o 
   2  11   1        2.96       -0.27     13.74 o 
   3  11   1      349.03      298.09     30.50 o 
   3  11   1      349.03      373.37     38.46 o 
   4  11   1      215.72      195.06     27.20 o 
   4  11   1      215.72      211.00     32.97 o 
   7 -12  -1      674.64      629.70     42.04 o 
   7 -12  -1      674.64      674.21     52.75 o 
   6 -12  -1      564.80      522.28     37.36 o 
   6 -12  -1      564.80      513.49     51.65 o 
   5 -12  -1       83.75       92.04     19.78 o 
   5 -12  -1       83.75      105.23     26.37 o 
   4 -12  -1       44.19       46.16     17.86 o 
   4 -12  -1       44.19       50.83     21.70 o 
   3 -12  -1       16.45       10.17     11.81 o 
   3 -12  -1       16.45       15.93     17.31 o 
   3 -12  -1       16.45        9.89     14.29 o 
   2 -12  -1      356.26      376.94     28.30 o 
   2 -12  -1      356.26      359.63     34.89 o 
   2 -12  -1      356.26      337.38     44.51 o 
   1 -12  -1      139.24      134.90     23.35 o 
   1 -12  -1      139.24      137.92     20.06 o 
   1 -12  -1      139.24      147.26     31.32 o 
  -1  12   1      139.24      162.65     13.74 o 
   0 -12  -1      274.40      314.30     27.20 o 
   0 -12  -1      274.40      312.93     32.42 o 
   0  12   1      274.40      252.76     22.80 o 
  -1 -12  -1     3364.83     3274.89    115.67 o 
   1  12   1     3364.83     3279.29    124.46 o 
   1  12   1     3364.83     3277.09    117.59 o 
  -2 -12  -1     3599.36     3564.19    115.94 o 
   2  12   1     3599.36     3496.88    136.00 o 
   2  12   1     3599.36     3556.50    129.13 o 
   3  12   1      677.08      603.33     41.21 o 
   3  12   1      677.08      660.20     47.80 o 
   6 -13  -1      166.05      161.55     25.28 o 
   6 -13  -1      166.05      133.80     30.77 o 
   5 -13  -1        8.13       -8.52     13.74 o 
   5 -13  -1        8.13       -3.30     19.23 o 
   4 -13  -1      217.16      228.58     38.74 o 
   4 -13  -1      217.16      186.82     27.47 o 
   3 -13  -1       14.41       -1.92     18.41 o 
   3 -13  -1       14.41       -2.20     14.01 o 
   3 -13  -1       14.41       21.98     14.29 o 
   2 -13  -1       25.10       35.99     17.58 o 
   2 -13  -1       25.10       19.23     14.56 o 
   2 -13  -1       25.10       14.29     21.15 o 
   1 -13  -1      134.66      123.91     23.90 o 
   1 -13  -1      134.66      193.69     38.46 o 
   1 -13  -1      134.66      154.40     22.25 o 
  -1  13   1      134.66      144.79     12.91 o 
   0 -13  -1       85.21       45.61     18.68 o 
   0 -13  -1       85.21       84.89     17.03 o 
   0  13   1       85.21       75.55     14.84 o 
  -1 -13  -1      187.00      180.50     21.15 o 
   1  13   1      187.00      242.87     25.28 o 
  -2 -13  -1      171.47      157.43     14.29 o 
   2  13   1      171.47      150.56     23.08 o 
   5 -14  -1     1849.15     1992.41    110.45 o 
   5 -14  -1     1849.15     1839.11     86.54 o 
   4 -14  -1      475.09      517.06     58.52 o 
   4 -14  -1      475.09      397.00     40.11 o 
   3 -14  -1      303.64      319.52     49.18 o 
   3 -14  -1      303.64      387.66     34.34 o 
   3 -14  -1      303.64      337.11     36.54 o 
   2 -14  -1      249.46      248.36     28.57 o 
   2 -14  -1      249.46      225.56     42.58 o 
   2 -14  -1      249.46      220.89     31.32 o 
   1 -14  -1      737.86      690.97     48.90 o 
   1 -14  -1      737.86      753.88     44.51 o 
  -1  14   1      737.86      757.18     28.30 o 
   0 -14  -1      737.05      817.62     44.23 o 
   0  14   1      737.05      753.06     39.84 o 
  -1 -14  -1      185.92      225.01     23.63 o 
   1  14   1      185.92      193.42     23.35 o 
   4 -15  -1       20.12        9.89     24.45 o 
   4 -15  -1       20.12       20.33     19.51 o 
   3 -15  -1      591.93      617.61     42.31 o 
   3 -15  -1      591.93      647.56     71.16 o 
   3 -15  -1      591.93      562.39     49.73 o 
   2 -15  -1     1177.49     1135.77     59.34 o 
   2 -15  -1     1177.49     1186.60     66.49 o 
   1 -15  -1     1963.25     2082.52     87.92 o 
   1 -16   2       31.73       45.06     18.13 o 
   2 -16   2       49.54       66.49     22.53 o 
   2 -16   2       49.54       52.48     19.23 o 
   3 -16   2       10.32       -0.27     18.13 o 
   3 -16   2       10.32       -3.02     25.00 o 
   3 -16   2       10.32      -15.39     14.84 o 
   4 -16   2        0.18      -15.39     21.43 o 
   4 -16   2        0.18        4.67     17.86 o 
   1  15  -2      162.20      131.05     21.43 o 
  -1 -15   2      162.20      149.73     19.51 o 
   0  15  -2      205.11      181.60     21.15 o 
   0 -15   2      205.11      232.15     25.83 o 
  -1  15  -2     1317.19     1437.71     51.65 o 
   1 -15   2     1317.19     1544.86     74.18 o 
   1 -15   2     1317.19     1409.14     65.39 o 
   2 -15   2     1734.04     1589.92     79.12 o 
   2 -15   2     1734.04     1759.16     75.00 o 
   2 -15   2     1734.04     1697.07    105.23 o 
   3 -15   2     1255.99     1408.59     93.96 o 
   3 -15   2     1255.99     1334.13     70.06 o 
   3 -15   2     1255.99     1399.52     64.56 o 
   4 -15   2       40.32      106.05     31.60 o 
   4 -15   2       40.32       51.93     20.33 o 
   5 -15   2       82.71       66.49     28.57 o 
   5 -15   2       82.71       92.59     22.80 o 
   2  14  -2        6.63       29.12     15.66 o 
  -2 -14   2        6.63       18.96      7.97 o 
   1  14  -2        1.61       -7.69     11.81 o 
  -1 -14   2        1.61       -0.82     10.44 o 
   0  14  -2       55.57       54.40     13.74 o 
   0 -14   2       55.57       50.28     18.68 o 
   0 -14   2       55.57       61.27     16.21 o 
  -1  14  -2      409.10      374.20     20.88 o 
   1 -14   2      409.10      407.71     52.20 o 
   1 -14   2      409.10      399.20     30.22 o 
   1 -14   2      409.10      451.67     39.56 o 
   2 -14   2      336.73      352.77     49.18 o 
   2 -14   2      336.73      369.25     31.87 o 
   2 -14   2      336.73      343.15     35.72 o 
   3 -14   2      142.58      157.43     21.98 o 
   3 -14   2      142.58      113.74     22.80 o 
   3 -14   2      142.58      112.92     29.67 o 
   4 -14   2      332.27      254.96     42.86 o 
   4 -14   2      332.27      318.15     33.52 o 
   5 -14   2      758.72      751.69     62.92 o 
   5 -14   2      758.72      761.85     47.26 o 
   6 -14   2      850.84      877.79     67.04 o 
   6 -14   2      850.84      904.44     52.48 o 
   3  13  -2     1274.68     1190.72     59.07 o 
   3  13  -2     1274.68     1138.79     63.46 o 
   2  13  -2      443.37      378.59     36.82 o 
   2  13  -2      443.37      476.67     33.52 o 
  -2 -13   2      443.37      490.41     23.08 o 
   1  13  -2      163.03      138.74     19.78 o 
   1  13  -2      163.03      142.04     23.35 o 
  -1 -13   2      163.03      164.02     19.23 o 
   0  13  -2       47.58       42.31     12.64 o 
   0 -13   2       47.58       30.77     15.66 o 
   0 -13   2       47.58       41.21     13.46 o 
  -1  13  -2      229.06      227.21     16.48 o 
   1 -13   2      229.06      197.81     37.09 o 
   1 -13   2      229.06      281.61     30.22 o 
   1 -13   2      229.06      300.84     26.65 o 
   2 -13   2     1531.64     1544.04     70.88 o 
   2 -13   2     1531.64     1561.34     91.76 o 
   2 -13   2     1531.64     1486.89     64.29 o 
   3 -13   2      540.58      433.81     50.55 o 
   3 -13   2      540.58      507.99     32.97 o 
   3 -13   2      540.58      551.13     37.91 o 
   4 -13   2        2.37       11.81     17.58 o 
   4 -13   2        2.37      -13.46     12.09 o 
   5 -13   2       54.85       98.63     26.65 o 
   5 -13   2       54.85       46.98     17.03 o 
   6 -13   2       66.62       50.83     23.35 o 
   6 -13   2       66.62       60.72     18.96 o 
   4  12  -2       16.70       13.19     17.03 o 
   4  12  -2       16.70       22.53     17.31 o 
   3  12  -2       46.29       58.24     17.03 o 
   3  12  -2       46.29       48.08     28.02 o 
   3  12  -2       46.29       56.60     19.51 o 
   2  12  -2      794.45      766.52     64.01 o 
   2  12  -2      794.45      837.68     47.53 o 
   2  12  -2      794.45      762.95     42.86 o 
  -2 -12   2      794.45      850.32     32.97 o 
   1  12  -2      858.80      895.65     43.13 o 
   1  12  -2      858.80      894.55     66.49 o 
   1  12  -2      858.80      850.59     46.71 o 
  -1 -12   2      858.80      855.54     40.94 o 
  -1 -12   2      858.80      889.88     48.08 o 
   0  12  -2      518.83      515.41     33.24 o 
   0  12  -2      518.83      599.48     50.55 o 
   0  12  -2      518.83      521.18     29.95 o 
   0 -12   2      518.83      480.24     30.50 o 
   0 -12   2      518.83      496.18     53.30 o 
   0 -12   2      518.83      566.24     37.09 o 
  -1  12  -2      990.13     1037.97     39.84 o 
   1 -12   2      990.13      999.78     47.26 o 
   1 -12   2      990.13      997.58     52.20 o 
   1 -12   2      990.13      969.56     67.59 o 
   2 -12   2      476.28      487.39     34.34 o 
   2 -12   2      476.28      526.68     53.30 o 
   2 -12   2      476.28      465.41     30.22 o 
   3 -12   2      226.54      220.89     21.43 o 
   3 -12   2      226.54      237.37     36.27 o 
   3 -12   2      226.54      221.17     25.28 o 
   4 -12   2       98.54       96.43     18.96 o 
   4 -12   2       98.54       45.06     20.88 o 
   5 -12   2       19.16       30.50     18.13 o 
   5 -12   2       19.16       22.53     14.29 o 
   6 -12   2      578.61      528.87     51.65 o 
   6 -12   2      578.61      593.99     37.36 o 
   7 -12   2       27.83       -7.97     15.11 o 
   7 -12   2       27.83       47.80     16.76 o 
   4  11  -2     1532.09     1511.62     69.51 o 
   4  11  -2     1532.09     1522.88     74.18 o 
   4  11  -2     1532.09     1698.16    100.28 o 
   3  11  -2     1286.82     1122.86     59.07 o 
   3  11  -2     1286.82     1196.76     55.77 o 
   3  11  -2     1286.82     1216.82     81.05 o 
   2  11  -2       17.82       17.58     12.64 o 
   2  11  -2       17.82       40.94     13.74 o 
   2  11  -2       17.82       21.43     19.51 o 
   1  11  -2      125.50      131.87     28.85 o 
   1  11  -2      125.50      128.85     19.51 o 
   1  11  -2      125.50      148.08     18.13 o 
   1  11  -2      125.50      115.12     27.47 o 
  -1 -11   2      125.50      138.47     28.30 o 
  -1 -11   2      125.50      132.70     15.93 o 
  -1 -11   2      125.50      106.32     18.68 o 
   0  11  -2      305.90      288.75     21.15 o 
   0  11  -2      305.90      297.54     26.37 o 
   0  11  -2      305.90      296.17     22.80 o 
   0  11  -2      305.90      314.85     38.74 o 
   0  11  -2      305.90      359.36     41.49 o 
   0 -11   2      305.90      283.26     38.74 o 
   0 -11   2      305.90      284.36     27.20 o 
   0 -11   2      305.90      279.41     22.25 o 
   0 -11   2      305.90      260.45     36.27 o 
  -1  11  -2      663.98      901.69     34.62 o 
  -1  11  -2      663.98      819.00     40.39 o 
   1 -11   2      663.98      888.51     45.61 o 
   1 -11   2      663.98      790.97     57.15 o 
   1 -11   2      663.98      868.45     40.66 o 
   1 -11   2      663.98      739.05     55.77 o 
  -2  11  -2     1737.09     1589.09     83.25 o 
   2 -11   2     1737.09     1681.13     70.61 o 
   2 -11   2     1737.09     1590.19     85.99 o 
   2 -11   2     1737.09     1798.44     66.49 o 
   2 -11   2     1737.09     1587.44     87.92 o 
  -3  11  -2     1902.30     1986.92     90.94 o 
   3 -11   2     1902.30     1912.74     97.53 o 
   3 -11   2     1902.30     1935.26     95.88 o 
   3 -11   2     1902.30     1894.33     78.30 o 
   3 -11   2     1902.30     1978.40     73.08 o 
   4 -11   2     2786.38     2880.64    104.40 o 
   4 -11   2     2786.38     2885.59    126.38 o 
   4 -11   2     2786.38     2601.51    125.83 o 
   5 -11   2      772.88      877.52     44.51 o 
   5 -11   2      772.88      824.49     55.22 o 
   5 -11   2      772.88      871.47     57.70 o 
   6 -11   2     1393.76     1322.05     74.73 o 
   6 -11   2     1393.76     1361.06     59.89 o 
   6 -11   2     1393.76     1451.72     76.10 o 
   7 -11   2       61.77       53.30     15.66 o 
   7 -11   2       61.77       21.43     17.03 o 
   5  10  -2      404.28      459.09     41.76 o 
   5  10  -2      404.28      420.08     54.12 o 
   4  10  -2      408.37      396.17     31.05 o 
   4  10  -2      408.37      427.77     38.46 o 
   4  10  -2      408.37      428.87     51.38 o 
   3  10  -2      547.03      539.31     56.32 o 
   3  10  -2      547.03      547.83     37.91 o 
   3  10  -2      547.03      593.44     35.17 o 
   2  10  -2      257.60      252.49     23.35 o 
   2  10  -2      257.60      231.61     35.44 o 
   2  10  -2      257.60      258.80     26.10 o 
  -2 -10   2      257.60      224.19     14.56 o 
  -2 -10   2      257.60      248.36     14.56 o 
   1  10  -2     3130.07     2965.26    106.32 o 
   1  10  -2     3130.07     3004.28    135.72 o 
   1  10  -2     3130.07     3008.40    109.90 o 
   1  10  -2     3130.07     3098.51    138.47 o 
  -1 -10   2     3130.07     3085.32    137.64 o 
  -1 -10   2     3130.07     3022.68    110.17 o 
  -1 -10   2     3130.07     3067.19    104.40 o 
  -1 -10   2     3130.07     3054.00    105.23 o 
  -1 -10   2     3130.07     3106.48    135.45 o 
   0  10  -2     2275.44     2094.61    104.95 o 
   0  10  -2     2275.44     2347.10     81.60 o 
   0  10  -2     2275.44     2159.73    104.13 o 
   0  10  -2     2275.44     2191.87     79.67 o 
   0  10  -2     2275.44     2163.30     82.70 o 
   0 -10   2     2275.44     2294.90    106.87 o 
   0 -10   2     2275.44     2319.35     86.27 o 
   0 -10   2     2275.44     2309.46     81.32 o 
   0 -10   2     2275.44     2174.56    107.15 o 
  -1  10  -2     2284.40     2074.28     79.40 o 
  -1  10  -2     2284.40     2251.21     73.63 o 
   1 -10   2     2284.40     2148.46    104.13 o 
   1 -10   2     2284.40     2145.17     79.40 o 
   1 -10   2     2284.40     2141.32     83.80 o 
   1 -10   2     2284.40     2308.64    104.68 o 
  -2  10  -2        2.35        6.59     11.26 o 
  -2  10  -2        2.35        4.95      7.42 o 
   2 -10   2        2.35       14.56     10.71 o 
   2 -10   2        2.35        4.40     12.36 o 
   2 -10   2        2.35        1.10      8.24 o 
   2 -10   2        2.35       18.68     12.64 o 
  -3  10  -2        2.68       -4.67     10.44 o 
   3 -10   2        2.68        1.37      7.69 o 
   3 -10   2        2.68        4.12     13.19 o 
   3 -10   2        2.68        3.30     11.26 o 
   3 -10   2        2.68       11.81      9.34 o 
   3 -10   2        2.68      -15.39      7.69 o 
   4 -10   2      385.23      261.28     31.05 o 
  -5  10  -2       32.77       34.07     11.26 o 
   5 -10   2       32.77       22.25     14.01 o 
   5 -10   2       32.77       54.12     17.03 o 
   5 -10   2       32.77       22.80     12.36 o 
   6 -10   2        8.10        0.27     10.44 o 
   6 -10   2        8.10       -9.62     12.36 o 
   6 -10   2        8.10       -1.92     13.74 o 
   7 -10   2      167.06      251.66     31.87 o 
   7 -10   2      167.06      196.16     27.47 o 
   7 -10   2      167.06      189.84     20.61 o 
   5   9  -2      202.78      275.56     41.49 o 
   5   9  -2      202.78      258.80     31.05 o 
   4   9  -2      173.06      164.29     23.90 o 
   4   9  -2      173.06      204.68     35.17 o 
   4   9  -2      173.06      191.49     22.25 o 
   3   9  -2       60.04       50.55     12.91 o 
   3   9  -2       60.04       78.03     16.48 o 
   3   9  -2       60.04       55.77     20.33 o 
   2   9  -2        7.18        7.42     15.11 o 
   2   9  -2        7.18      -14.56     12.64 o 
   2   9  -2        7.18       16.21     11.54 o 
   2   9  -2        7.18        5.49      9.07 o 
  -2  -9   2        7.18      -14.56     10.99 o 
  -2  -9   2        7.18        5.22      5.22 o 
  -2  -9   2        7.18        3.57      9.34 o 
  -2  -9   2        7.18       10.99      5.22 o 
   1   9  -2     2135.08     2167.42     99.73 o 
   1   9  -2     2135.08     2156.98     75.55 o 
   1   9  -2     2135.08     2059.17     78.58 o 
   1   9  -2     2135.08     1915.48     97.53 o 
  -1  -9   2     2135.08     1987.46     73.36 o 
  -1  -9   2     2135.08     2208.36     98.63 o 
  -1  -9   2     2135.08     1892.40     72.26 o 
  -1  -9   2     2135.08     2124.83     78.58 o 
  -1  -9   2     2135.08     2006.97     98.36 o 
   0   9  -2      501.58      556.90     27.20 o 
   0   9  -2      501.58      542.06     27.75 o 
   0   9  -2      501.58      510.47     29.12 o 
   0   9  -2      501.58      551.95     41.49 o 
   0   9  -2      501.58      578.33     41.76 o 
   0  -9   2      501.58      530.52     42.04 o 
   0  -9   2      501.58      519.81     31.05 o 
   0  -9   2      501.58      574.21     41.49 o 
   0  -9   2      501.58      525.03     27.47 o 
  -1   9  -2      416.21      466.23     34.89 o 
  -1   9  -2      416.21      449.47     20.61 o 
  -1   9  -2      416.21      423.92     24.73 o 
   1  -9   2      416.21      451.67     37.09 o 
   1  -9   2      416.21      427.22     35.99 o 
   1  -9   2      416.21      431.89     24.73 o 
   1  -9   2      416.21      473.10     28.30 o 
  -2   9  -2     1135.17     1018.18     55.77 o 
  -2   9  -2     1135.17     1043.19     42.04 o 
   2  -9   2     1135.17     1081.10     43.13 o 
   2  -9   2     1135.17     1013.24     58.24 o 
   2  -9   2     1135.17     1081.92     47.53 o 
   2  -9   2     1135.17     1086.59     60.72 o 
  -3   9  -2     2466.70     2453.97    101.65 o 
   3  -9   2     2466.70     2611.67     84.07 o 
   3  -9   2     2466.70     2403.70     87.64 o 
   3  -9   2     2466.70     2428.70     89.29 o 
   3  -9   2     2466.70     2481.72    109.35 o 
   3  -9   2     2466.70     2345.45    106.60 o 
   4  -9   2     2723.76     2449.58    113.74 o 
   4  -9   2     2723.76     2616.89     95.33 o 
   4  -9   2     2723.76     2754.26     93.96 o 
   4  -9   2     2723.76     2740.53     85.72 o 
   4  -9   2     2723.76     2772.67    114.84 o 
  -5   9  -2     1120.02     1017.63     47.80 o 
   5  -9   2     1120.02     1136.60     58.79 o 
   5  -9   2     1120.02     1087.42     59.34 o 
   5  -9   2     1120.02     1064.62     45.33 o 
   5  -9   2     1120.02     1133.57     47.26 o 
  -6   9  -2     1129.68     1085.22     51.65 o 
   6  -9   2     1129.68     1197.31     61.54 o 
   6  -9   2     1129.68     1097.86     60.17 o 
   6  -9   2     1129.68     1133.85     47.80 o 
   7  -9   2      466.56      365.95     32.69 o 
   7  -9   2      466.56      457.44     26.37 o 
   7  -9   2      466.56      453.59     37.64 o 
   8  -9   2      126.93       88.19     20.06 o 
   8  -9   2      126.93      121.98     16.48 o 
   8  -9   2      126.93      171.16     27.20 o 
   6   8  -2     2435.68     2372.37    122.81 o 
   6   8  -2     2435.68     2333.09     99.46 o 
   5   8  -2      293.65      345.35     33.79 o 
   5   8  -2      293.65      318.42     42.86 o 
   4   8  -2        3.34       -7.69     13.46 o 
   4   8  -2        3.34        5.22     10.17 o 
   4   8  -2        3.34       -9.62     11.26 o 
   3   8  -2      100.30      101.93     14.84 o 
   3   8  -2      100.30       87.37     22.80 o 
   3   8  -2      100.30       64.56     15.93 o 
   3   8  -2      100.30      105.23     23.35 o 
  -3  -8   2      100.30       76.93     19.78 o 
   2   8  -2      358.04      338.75     37.09 o 
   2   8  -2      358.04      432.71     36.27 o 
   2   8  -2      358.04      365.95     22.80 o 
   2   8  -2      358.04      421.73     26.92 o 
  -2  -8   2      358.04      405.52     24.73 o 
  -2  -8   2      358.04      352.77     15.66 o 
  -2  -8   2      358.04      339.30     15.39 o 
  -2  -8   2      358.04      356.06     36.82 o 
   1   8  -2      118.25      137.09     23.90 o 
   1   8  -2      118.25      160.45     24.73 o 
   1   8  -2      118.25      142.86     14.84 o 
   1   8  -2      118.25      148.91     17.31 o 
  -1  -8   2      118.25      170.06     14.84 o 
  -1  -8   2      118.25      135.72     13.46 o 
  -1  -8   2      118.25      155.78     23.63 o 
  -1  -8   2      118.25      140.67     22.80 o 
  -1  -8   2      118.25      122.26     15.39 o 
   0   8  -2     1077.30     1199.51     61.54 o 
   0   8  -2     1077.30     1199.79     46.16 o 
   0   8  -2     1077.30     1095.39     44.51 o 
   0   8  -2     1077.30     1178.36     61.82 o 
   0   8  -2     1077.30     1150.88     46.98 o 
   0  -8   2     1077.30     1223.69     62.37 o 
   0  -8   2     1077.30     1157.20     45.88 o 
   0  -8   2     1077.30     1167.64     62.64 o 
   0  -8   2     1077.30     1147.86     49.18 o 
  -1   8  -2       27.83       17.31     10.99 o 
  -1   8  -2       27.83       28.85      8.24 o 
   1  -8   2       27.83       13.46     11.26 o 
   1  -8   2       27.83       35.44      8.52 o 
   1  -8   2       27.83       38.46     10.44 o 
   1  -8   2       27.83       39.01     12.91 o 
  -2   8  -2      104.01      124.46     12.09 o 
  -2   8  -2      104.01      139.57     19.23 o 
   2  -8   2      104.01      128.03     15.11 o 
   2  -8   2      104.01      124.18     12.36 o 
   2  -8   2      104.01      129.68     14.84 o 
   2  -8   2      104.01      138.19     21.15 o 
   2  -8   2      104.01      120.06     19.23 o 
  -3   8  -2     1674.76     1538.27     67.04 o 
   3  -8   2     1674.76     1553.65     59.62 o 
   3  -8   2     1674.76     1514.64     57.42 o 
   3  -8   2     1674.76     1448.43     72.53 o 
   3  -8   2     1674.76     1563.82     53.02 o 
   3  -8   2     1674.76     1610.52     73.08 o 
   4  -8   2      902.53      871.20     39.01 o 
   4  -8   2      902.53      918.73     50.00 o 
   4  -8   2      902.53      912.41     49.18 o 
   4  -8   2      902.53      920.10     38.46 o 
  -5   8  -2       45.26       58.52     12.91 o 
   5  -8   2       45.26       72.26     15.11 o 
   5  -8   2       45.26       60.72     11.54 o 
   5  -8   2       45.26       85.99     16.48 o 
  -6   8  -2      225.18      292.60     27.47 o 
   6  -8   2      225.18      225.29     16.48 o 
   6  -8   2      225.18      187.92     17.31 o 
   6  -8   2      225.18      263.48     27.75 o 
   6  -8   2      225.18      231.06     26.10 o 
   7  -8   2     1641.52     1643.22     78.03 o 
   7  -8   2     1641.52     1687.72     60.44 o 
   7  -8   2     1641.52     1569.59     76.10 o 
   8  -8   2     2334.46     2265.78     78.58 o 
   8  -8   2     2334.46     2186.10     97.53 o 
   8  -8   2     2334.46     2174.56     96.98 o 
   6   7  -2       19.31        7.97     14.01 o 
   6   7  -2       19.31       45.06     23.35 o 
   5   7  -2        6.85       20.06     13.74 o 
   5   7  -2        6.85       10.71     16.48 o 
   4   7  -2      778.87      822.84     54.95 o 
   4   7  -2      778.87      781.63     42.31 o 
   4   7  -2      778.87      787.13     54.67 o 
   4   7  -2      778.87      782.18     36.82 o 
  -4  -7   2      778.87      754.16     48.35 o 
   3   7  -2     3251.30     3267.48    117.04 o 
   3   7  -2     3251.30     3394.95    112.09 o 
   3   7  -2     3251.30     3341.66    139.84 o 
   3   7  -2     3251.30     3072.14    138.19 o 
  -3  -7   2     3251.30     3282.04    136.00 o 
   2   7  -2     7988.56     7751.77    247.27 o 
   2   7  -2     7988.56     8260.59    293.15 o 
   2   7  -2     7988.56     7550.66    290.95 o 
   2   7  -2     7988.56     7918.26    251.39 o 
  -2  -7   2     7988.56     7732.54    290.12 o 
   1   7  -2     6784.70     6377.53    247.27 o 
   1   7  -2     6784.70     6617.10    209.63 o 
   1   7  -2     6784.70     6596.49    247.27 o 
   1   7  -2     6784.70     6667.65    212.37 o 
  -1  -7   2     6784.70     6696.22    208.25 o 
  -1  -7   2     6784.70     6695.67    211.82 o 
  -1  -7   2     6784.70     6421.21    247.81 o 
  -1  -7   2     6784.70     6684.41    208.25 o 
  -1  -7   2     6784.70     6880.57    246.99 o 
   0   7  -2     5423.08     5665.95    174.73 o 
   0   7  -2     5423.08     5575.01    175.56 o 
   0   7  -2     5423.08     5673.37    176.93 o 
   0   7  -2     5423.08     5261.81    206.88 o 
   0   7  -2     5423.08     5482.42    206.88 o 
   0  -7   2     5423.08     5287.36    177.76 o 
   0  -7   2     5423.08     5726.39    208.53 o 
   0  -7   2     5423.08     5314.56    208.53 o 
   0  -7   2     5423.08     5598.09    175.83 o 
   0  -7   2     5423.08     5505.78    175.28 o 
  -1   7  -2      997.26     1090.17     53.30 o 
  -1   7  -2      997.26     1048.13     37.64 o 
  -1   7  -2      997.26     1103.35     42.04 o 
   1  -7   2      997.26     1013.24     40.66 o 
   1  -7   2      997.26     1060.77     54.67 o 
   1  -7   2      997.26     1105.28     44.23 o 
   1  -7   2      997.26     1089.34     56.05 o 
  -2   7  -2     1765.85     1553.38     56.87 o 
  -2   7  -2     1765.85     1702.83     74.18 o 
  -2   7  -2     1765.85     1711.63     72.81 o 
   2  -7   2     1765.85     1629.48     60.44 o 
   2  -7   2     1765.85     1748.44     76.65 o 
   2  -7   2     1765.85     1703.38     57.42 o 
   2  -7   2     1765.85     1693.77     61.82 o 
   2  -7   2     1765.85     1655.58     74.45 o 
  -3   7  -2      647.80      587.12     30.77 o 
   3  -7   2      647.80      538.49     34.07 o 
   3  -7   2      647.80      559.64     27.47 o 
   3  -7   2      647.80      643.71     27.75 o 
   3  -7   2      647.80      538.76     34.89 o 
  -4   7  -2       20.56       24.45      9.34 o 
   4  -7   2       20.56       23.63      9.89 o 
   4  -7   2       20.56       21.43      7.69 o 
   4  -7   2       20.56       18.13      6.04 o 
   4  -7   2       20.56       30.77     11.26 o 
  -5   7  -2        4.07       15.93      9.62 o 
   5  -7   2        4.07        0.82      6.87 o 
   5  -7   2        4.07        4.67      6.04 o 
   5  -7   2        4.07        2.75      9.34 o 
   5  -7   2        4.07        0.00      7.97 o 
  -6   7  -2       50.70       47.80     14.84 o 
   6  -7   2       50.70       63.46     14.01 o 
   6  -7   2       50.70       29.40     13.46 o 
   6  -7   2       50.70       44.78      9.07 o 
   6  -7   2       50.70       38.74      8.79 o 
  -7   7  -2      201.48      200.29     27.20 o 
   7  -7   2      201.48      181.05     15.39 o 
   7  -7   2      201.48      211.82     16.21 o 
   7  -7   2      201.48      173.91     21.98 o 
   7  -7   2      201.48      158.52     23.08 o 
   8  -7   2      403.89      370.62     30.77 o 
   8  -7   2      403.89      398.37     32.14 o 
   8  -7   2      403.89      432.71     23.90 o 
   7   6  -2      999.89     1025.88     55.50 o 
   7   6  -2      999.89      972.58     68.96 o 
   6   6  -2     1190.97     1078.08     70.06 o 
   6   6  -2     1190.97     1178.91     56.87 o 
   5   6  -2      142.42      141.22     26.65 o 
   5   6  -2      142.42      151.93     28.02 o 
   5   6  -2      142.42      148.36     20.88 o 
   4   6  -2     1048.80      950.87     47.53 o 
   4   6  -2     1048.80     1076.70     42.31 o 
   4   6  -2     1048.80     1082.47     60.99 o 
   4   6  -2     1048.80      980.82     60.17 o 
  -4  -6   2     1048.80     1043.74     54.40 o 
   3   6  -2      399.23      591.51     39.56 o 
   3   6  -2      399.23      484.37     24.45 o 
   3   6  -2      399.23      462.66     35.99 o 
   3   6  -2      399.23      447.83     28.02 o 
  -3  -6   2      399.23      403.04     32.42 o 
   2   6  -2       43.03       21.15      9.07 o 
   2   6  -2       43.03       23.35     12.09 o 
   2   6  -2       43.03       35.99     10.44 o 
   2   6  -2       43.03       47.53     14.01 o 
   2   6  -2       43.03       29.12      7.69 o 
  -2  -6   2       43.03        2.20      4.40 o 
  -2  -6   2       43.03       39.01     12.91 o 
  -2  -6   2       43.03       40.66     13.46 o 
   1   6  -2     7135.10     7956.73    241.77 o 
   1   6  -2     7135.10     7916.34    244.24 o 
   1   6  -2     7135.10     8048.22    282.71 o 
   1   6  -2     7135.10     7885.30    282.43 o 
  -1  -6   2     7135.10     7725.67    243.14 o 
  -1  -6   2     7135.10     7667.15    280.51 o 
  -1  -6   2     7135.10     7611.65    239.85 o 
  -1  -6   2     7135.10     8036.95    240.40 o 
  -1  -6   2     7135.10     6854.47    279.96 o 
   0   6  -2     6707.02     6653.64    244.24 o 
   0   6  -2     6707.02     6657.49    211.00 o 
   0   6  -2     6707.02     6873.98    209.90 o 
   0   6  -2     6707.02     6884.42    210.45 o 
   0   6  -2     6707.02     6649.79    244.79 o 
   0  -6   2     6707.02     6744.85    210.45 o 
   0  -6   2     6707.02     6605.01    244.79 o 
   0  -6   2     6707.02     6575.61    245.34 o 
   0  -6   2     6707.02     6603.64    212.10 o 
   0  -6   2     6707.02     6905.85    210.18 o 
  -1   6  -2     2908.39     2741.90    107.15 o 
  -1   6  -2     2908.39     2706.18     89.57 o 
  -1   6  -2     2908.39     2617.72     84.89 o 
   1  -6   2     2908.39     2741.90    108.80 o 
   1  -6   2     2908.39     2750.69     91.21 o 
   1  -6   2     2908.39     2636.40    107.15 o 
   1  -6   2     2908.39     2602.33     90.11 o 
   1  -6   2     2908.39     2737.78     88.47 o 
  -2   6  -2     5368.18     5581.33    166.22 o 
  -2   6  -2     5368.18     5282.96    195.06 o 
  -2   6  -2     5368.18     5355.22    194.24 o 
   2  -6   2     5368.18     4998.61    196.99 o 
   2  -6   2     5368.18     5423.91    165.67 o 
   2  -6   2     5368.18     5314.83    196.44 o 
   2  -6   2     5368.18     5374.73    170.34 o 
   2  -6   2     5368.18     5468.14    169.51 o 
  -3   6  -2      739.00      718.72     32.97 o 
   3  -6   2      739.00      732.73     39.56 o 
   3  -6   2      739.00      719.54     28.85 o 
   3  -6   2      739.00      772.02     31.05 o 
   3  -6   2      739.00      754.43     38.46 o 
  -4   6  -2     1963.76     1924.27     72.81 o 
   4  -6   2     1963.76     1817.95     78.03 o 
   4  -6   2     1963.76     1875.10     64.01 o 
   4  -6   2     1963.76     1876.74     63.19 o 
   4  -6   2     1963.76     1958.89     78.30 o 
  -5   6  -2      161.32      171.99     21.15 o 
   5  -6   2      161.32      190.67     20.61 o 
   5  -6   2      161.32      192.04     19.51 o 
   5  -6   2      161.32      166.77     12.09 o 
   5  -6   2      161.32      158.52     12.09 o 
  -6   6  -2       25.59       47.26     16.21 o 
   6  -6   2       25.59       27.47      7.42 o 
   6  -6   2       25.59       28.85     10.44 o 
   6  -6   2       25.59        8.79     10.71 o 
   6  -6   2       25.59       28.85      7.14 o 
  -7   6  -2      207.17      168.42     26.10 o 
   7  -6   2      207.17      213.75     14.56 o 
   7  -6   2      207.17      199.74     15.66 o 
   7  -6   2      207.17      197.26     21.15 o 
   7  -6   2      207.17      214.57     23.08 o 
  -8   6  -2      514.76      501.12     46.98 o 
   8  -6   2      514.76      567.61     27.75 o 
   8  -6   2      514.76      596.73     37.09 o 
   8  -6   2      514.76      480.24     34.07 o 
   7   5  -2        2.85        9.07     14.29 o 
   7   5  -2        2.85        8.79     17.31 o 
   6   5  -2      655.39      676.68     48.08 o 
   6   5  -2      655.39      545.36     35.99 o 
   5   5  -2     1920.18     1880.59     76.10 o 
   5   5  -2     1920.18     1967.96     93.69 o 
   5   5  -2     1920.18     2006.15     93.14 o 
   4   5  -2     1710.19     1732.51     60.44 o 
   4   5  -2     1710.19     1838.83     68.41 o 
   4   5  -2     1710.19     1684.15     68.14 o 
   4   5  -2     1710.19     1724.81     83.25 o 
   4   5  -2     1710.19     1803.66     83.52 o 
  -4  -5   2     1710.19     1786.08     75.00 o 
   3   5  -2     3103.63     3025.71    105.23 o 
   3   5  -2     3103.63     3000.70    125.01 o 
   3   5  -2     3103.63     3081.75    106.32 o 
   3   5  -2     3103.63     3274.62    127.48 o 
   3   5  -2     3103.63     3106.20    100.28 o 
  -3  -5   2     3103.63     2984.22    121.16 o 
   2   5  -2     9791.17     9685.94    352.22 o 
   2   5  -2     9791.17     9690.88    307.71 o 
   2   5  -2     9791.17     9795.56    307.43 o 
   2   5  -2     9791.17     9720.28    351.94 o 
   2   5  -2     9791.17     9916.99    304.41 o 
  -2  -5   2     9791.17    10079.91    351.39 o 
  -2  -5   2     9791.17    10093.93    305.51 o 
  -2  -5   2     9791.17     9974.14    350.02 o 
   1   5  -2     7587.90     7310.82    271.99 o 
   1   5  -2     7587.90     7422.91    234.63 o 
   1   5  -2     7587.90     7668.25    272.82 o 
   1   5  -2     7587.90     7587.48    236.55 o 
  -1  -5   2     7587.90     7609.46    233.25 o 
  -1  -5   2     7587.90     7695.73    232.98 o 
  -1  -5   2     7587.90     7660.28    236.28 o 
  -1  -5   2     7587.90     7602.86    271.44 o 
   0   5  -2    10162.32    10432.40    319.80 o 
   0   5  -2    10162.32    10754.40    319.25 o 
   0   5  -2    10162.32    10370.59    366.23 o 
   0   5  -2    10162.32    10238.71    365.68 o 
   0   5  -2    10162.32    10762.92    319.80 o 
   0  -5   2    10162.32    10142.55    319.25 o 
   0  -5   2    10162.32    10495.87    319.80 o 
   0  -5   2    10162.32    10525.54    367.60 o 
   0  -5   2    10162.32    10518.12    366.23 o 
   0  -5   2    10162.32     9921.94    320.35 o 
  -1   5  -2      146.11      145.61      7.69 o 
  -1   5  -2      146.11      146.71      7.69 o 
  -1   5  -2      146.11      144.24     15.93 o 
  -1   5  -2      146.11      170.06     18.13 o 
   1  -5   2      146.11      144.24      9.89 o 
   1  -5   2      146.11      122.53     15.66 o 
   1  -5   2      146.11      138.47     12.36 o 
   1  -5   2      146.11      125.83      9.62 o 
   1  -5   2      146.11      146.71     12.64 o 
   1  -5   2      146.11      135.45     16.48 o 
  -2   5  -2      277.04      305.78     19.78 o 
  -2   5  -2      277.04      317.32     20.61 o 
   2  -5   2      277.04      334.08     22.80 o 
   2  -5   2      277.04      300.02     15.39 o 
   2  -5   2      277.04      320.62     16.76 o 
   2  -5   2      277.04      327.21     21.70 o 
   3  -5   2      722.59      820.37     39.56 o 
  -4   5  -2     2700.39     2752.61     99.46 o 
   4  -5   2     2700.39     2763.88     86.54 o 
   4  -5   2     2700.39     2743.55    104.40 o 
   4  -5   2     2700.39     2739.70     86.27 o 
   4  -5   2     2700.39     2596.56    102.75 o 
  -5   5  -2     3693.47     3780.41    135.17 o 
   5  -5   2     3693.47     3589.47    137.37 o 
   5  -5   2     3693.47     3852.12    140.67 o 
   5  -5   2     3693.47     3688.38    115.67 o 
  -6   5  -2     1955.66     2207.81     89.57 o 
   6  -5   2     1955.66     2092.96     84.89 o 
   6  -5   2     1955.66     2055.33     67.31 o 
   6  -5   2     1955.66     1939.66     82.70 o 
  -7   5  -2      420.31      473.93     42.86 o 
   7  -5   2      420.31      401.39     28.85 o 
   7  -5   2      420.31      401.94     21.98 o 
   7  -5   2      420.31      484.37     21.43 o 
   7  -5   2      420.31      516.51     32.14 o 
  -8   5  -2      800.63      830.26     56.05 o 
   8  -5   2      800.63      758.28     43.13 o 
   8  -5   2      800.63      734.38     32.97 o 
   8  -5   2      800.63      745.92     43.96 o 
   7   4  -2       31.77       24.45     14.84 o 
   7   4  -2       31.77       19.23     17.58 o 
   6   4  -2       42.74       36.27     17.03 o 
   6   4  -2       42.74        6.04     11.81 o 
   6   4  -2       42.74       33.24     16.21 o 
   5   4  -2       85.54       83.52     15.39 o 
   5   4  -2       85.54      136.82     15.93 o 
   5   4  -2       85.54      117.86     20.06 o 
   5   4  -2       85.54       83.52     19.23 o 
  -5  -4   2       85.54       47.80     18.68 o 
   4   4  -2      216.32      225.84     18.68 o 
   4   4  -2      216.32      210.45     18.68 o 
   4   4  -2      216.32      196.16     23.63 o 
   4   4  -2      216.32      198.64     24.45 o 
  -4  -4   2      216.32      205.23     26.92 o 
   3   4  -2      787.96      772.84     34.34 o 
   3   4  -2      787.96      850.59     34.89 o 
   3   4  -2      787.96      804.71     43.68 o 
   3   4  -2      787.96      868.45     45.06 o 
   3   4  -2      787.96      827.79     28.30 o 
  -3  -4   2      787.96      721.74     39.29 o 
   2   4  -2     1789.39     1985.54     64.29 o 
   2   4  -2     1789.39     2028.95     68.41 o 
   2   4  -2     1789.39     1984.17     68.68 o 
   2   4  -2     1789.39     1854.77     81.32 o 
   2   4  -2     1789.39     1999.00     82.15 o 
  -2  -4   2     1789.39     1924.00     65.66 o 
  -2  -4   2     1789.39     1968.51     80.22 o 
  -2  -4   2     1789.39     1914.66     79.95 o 
   1   4  -2     5202.12     5527.76    194.52 o 
   1   4  -2     5202.12     5419.51    167.32 o 
   1   4  -2     5202.12     5431.87    168.14 o 
   1   4  -2     5202.12     5095.32    165.67 o 
   1   4  -2     5202.12     5195.32    193.14 o 
   1   4  -2     5202.12     5311.54    165.39 o 
  -1  -4   2     5202.12     5052.73    163.47 o 
  -1  -4   2     5202.12     5465.67    192.87 o 
  -1  -4   2     5202.12     5436.82    167.32 o 
   0   4  -2    18505.80    18997.13    575.85 o 
   0   4  -2    18505.80    18888.61    575.30 o 
   0   4  -2    18505.80    19244.95    652.51 o 
   0   4  -2    18505.80    19863.93    576.68 o 
   0   4  -2    18505.80    19167.74    653.06 o 
   0  -4   2    18505.80    18911.96    576.13 o 
   0  -4   2    18505.80    18655.08    652.23 o 
   0  -4   2    18505.80    18829.81    653.06 o 
   0  -4   2    18505.80    19014.44    576.13 o 
   0  -4   2    18505.80    18583.10    575.85 o 
  -1   4  -2     4516.03     4692.27    164.02 o 
  -1   4  -2     4516.03     4334.84    164.29 o 
   1  -4   2     4516.03     4501.33    140.67 o 
   1  -4   2     4516.03     4417.26    165.12 o 
   1  -4   2     4516.03     4620.57    142.86 o 
   1  -4   2     4516.03     4658.21    164.57 o 
   1  -4   2     4516.03     4683.21    140.39 o 
   1  -4   2     4516.03     4457.65    142.32 o 
  -2   4  -2    12448.50    12459.71    435.46 o 
  -2   4  -2    12448.50    12625.65    435.46 o 
   2  -4   2    12448.50    12776.48    384.91 o 
   2  -4   2    12448.50    12463.00    385.46 o 
   2  -4   2    12448.50    13072.65    439.03 o 
   2  -4   2    12448.50    12885.83    438.48 o 
  -3   4  -2     3223.28     3357.32    115.94 o 
   3  -4   2     3223.28     3472.71    123.91 o 
   3  -4   2     3223.28     3357.04    104.68 o 
   3  -4   2     3223.28     3334.24    122.81 o 
   3  -4   2     3223.28     3292.48    104.40 o 
  -4   4  -2     1231.21     1228.09     53.02 o 
   4  -4   2     1231.21     1139.34     51.10 o 
   4  -4   2     1231.21     1178.08     49.73 o 
  -5   4  -2      509.04      461.29     34.07 o 
   5  -4   2      509.04      514.31     28.85 o 
   5  -4   2      509.04      563.49     30.22 o 
  -6   4  -2      177.13      186.82     26.65 o 
   6  -4   2      177.13      169.24     18.96 o 
   6  -4   2      177.13      183.25     12.09 o 
   6  -4   2      177.13      189.02     19.78 o 
  -7   4  -2       19.56       21.70     18.41 o 
   7  -4   2       19.56       11.81      8.24 o 
   7  -4   2       19.56        6.32      7.42 o 
   7  -4   2       19.56       16.21     11.81 o 
   7  -4   2       19.56       28.85     11.81 o 
  -8   4  -2        0.16       -9.07     18.96 o 
   8  -4   2        0.16       -9.34     11.54 o 
   8  -4   2        0.16        2.75      9.07 o 
   8  -4   2        0.16       -6.04     12.36 o 
   7   3  -2     1328.91     1353.09     57.97 o 
   7   3  -2     1328.91     1278.64     70.33 o 
   7   3  -2     1328.91     1309.68     71.71 o 
   6   3  -2        0.45       26.65     13.74 o 
   6   3  -2        0.45       -3.85     12.64 o 
   6   3  -2        0.45       -1.10      9.89 o 
   6   3  -2        0.45       19.23      9.62 o 
  -6  -3   2        0.45        8.79     15.11 o 
   5   3  -2     1267.98     1273.69     63.74 o 
   5   3  -2     1267.98     1441.83     66.49 o 
   5   3  -2     1267.98     1304.19     52.48 o 
   5   3  -2     1267.98     1369.03     51.38 o 
  -5  -3   2     1267.98     1286.06     67.86 o 
   4   3  -2     2123.03     2281.44     92.04 o 
   4   3  -2     2123.03     2256.71     76.93 o 
   4   3  -2     2123.03     2196.27     75.83 o 
   4   3  -2     2123.03     2182.53     92.31 o 
  -4  -3   2     2123.03     2160.28     91.76 o 
   3   3  -2      704.10      786.03     39.01 o 
   3   3  -2      704.10      706.35     29.40 o 
   3   3  -2      704.10      712.40     30.22 o 
   3   3  -2      704.10      722.29     37.91 o 
  -3  -3   2      704.10      752.24     40.11 o 
  -3  -3   2      704.10      682.45     33.52 o 
  -3  -3   2      704.10      737.40     33.79 o 
   2   3  -2     1128.57     1288.25     47.80 o 
   2   3  -2     1128.57     1380.29     58.79 o 
   2   3  -2     1128.57     1380.84     48.35 o 
   2   3  -2     1128.57     1373.15     58.79 o 
  -2  -3   2     1128.57     1419.03     56.87 o 
  -2  -3   2     1128.57     1408.31     45.06 o 
  -2  -3   2     1128.57     1285.78     56.60 o 
   1   3  -2     4806.34     4884.04    150.28 o 
   1   3  -2     4806.34     4892.01    148.63 o 
   1   3  -2     4806.34     4787.33    172.54 o 
   1   3  -2     4806.34     4861.24    173.36 o 
   1   3  -2     4806.34     4798.32    148.36 o 
   1   3  -2     4806.34     4681.28    150.28 o 
  -1  -3   2     4806.34     4763.43    146.16 o 
  -1  -3   2     4806.34     4874.15    172.81 o 
  -1  -3   2     4806.34     4945.58    146.16 o 
  -1  -3   2     4806.34     4596.94    171.99 o 
   0   3  -2       78.08       73.36      6.87 o 
   0   3  -2       78.08       70.33      6.32 o 
   0   3  -2       78.08       78.85     10.17 o 
   0   3  -2       78.08       81.32      6.32 o 
   0   3  -2       78.08       78.58      9.62 o 
   0   3  -2       78.08       84.07      7.14 o 
   0  -3   2       78.08       59.07      9.07 o 
   0  -3   2       78.08       71.71      6.59 o 
   0  -3   2       78.08       62.09      5.77 o 
   0  -3   2       78.08       69.51      7.14 o 
   0  -3   2       78.08       73.08      6.32 o 
   0  -3   2       78.08       70.06      9.34 o 
  -1   3  -2      973.62      829.44     30.77 o 
  -1   3  -2      973.62      926.15     38.74 o 
  -1   3  -2      973.62      882.74     38.19 o 
   1  -3   2      973.62      897.02     31.87 o 
   1  -3   2      973.62      937.69     39.29 o 
   1  -3   2      973.62      969.56     39.84 o 
   1  -3   2      973.62      884.39     31.05 o 
   1  -3   2      973.62      910.76     29.40 o 
   1  -3   2      973.62      906.64     29.40 o 
  -2   3  -2        6.61        7.42      3.85 o 
  -2   3  -2        6.61        4.12      3.85 o 
   2  -3   2        6.61       10.44      3.02 o 
   2  -3   2        6.61        6.32      5.22 o 
   2  -3   2        6.61        8.52      3.30 o 
   2  -3   2        6.61       14.29      5.22 o 
  -3   3  -2      893.58      897.57     41.21 o 
   3  -3   2      893.58      885.49     39.84 o 
   3  -3   2      893.58      945.10     39.01 o 
   3  -3   2      893.58      892.08     29.40 o 
  -4   3  -2     2900.97     2838.06    108.25 o 
   4  -3   2     2900.97     3002.35    109.07 o 
   4  -3   2     2900.97     2881.47    108.25 o 
  -5   3  -2     2532.08     2354.52     97.53 o 
   5  -3   2     2532.08     2483.09     93.41 o 
   5  -3   2     2532.08     2356.71     93.14 o 
  -6   3  -2     3808.51     3812.83    149.18 o 
   6  -3   2     3808.51     4054.33    124.18 o 
   6  -3   2     3808.51     3832.61    146.99 o 
   6  -3   2     3808.51     3888.11    123.08 o 
   6  -3   2     3808.51     3887.29    147.26 o 
  -7   3  -2     1031.50     1183.30     66.49 o 
   7  -3   2     1031.50      965.16     53.02 o 
   7  -3   2     1031.50     1131.65     43.68 o 
   7  -3   2     1031.50     1066.54     41.21 o 
   7  -3   2     1031.50     1082.47     54.95 o 
  -8   3  -2      331.18      375.57     45.06 o 
   8  -3   2      331.18      393.43     33.52 o 
   8  -3   2      331.18      354.69     23.35 o 
   8  -3   2      331.18      336.83     32.69 o 
   8   2  -2        3.65       16.48     13.74 o 
   8   2  -2        3.65       -9.62     15.11 o 
   7   2  -2     1124.18     1159.40     50.55 o 
   7   2  -2     1124.18     1156.65     62.09 o 
   7   2  -2     1124.18     1222.32     64.29 o 
   6   2  -2     3525.96     3849.10    145.89 o 
   6   2  -2     3525.96     3479.30    142.86 o 
   6   2  -2     3525.96     3732.61    120.61 o 
   6   2  -2     3525.96     3705.96    122.53 o 
  -6  -2   2     3525.96     3599.91    144.51 o 
   5   2  -2     1960.91     1948.18     79.95 o 
   5   2  -2     1960.91     1886.64     80.77 o 
   5   2  -2     1960.91     1813.28     64.56 o 
   5   2  -2     1960.91     1892.95     65.66 o 
  -5  -2   2     1960.91     1922.90     84.07 o 
   4   2  -2     3567.78     3462.27    133.80 o 
   4   2  -2     3567.78     3718.32    134.07 o 
   4   2  -2     3567.78     3587.00    112.92 o 
   4   2  -2     3567.78     3378.47    112.92 o 
  -4  -2   2     3567.78     3699.64    131.87 o 
   3   2  -2      772.96      726.96     27.20 o 
   3   2  -2      772.96      739.87     35.44 o 
  -3  -2   2      772.96      689.32     37.09 o 
   2   2  -2      781.04      799.49     36.82 o 
   2   2  -2      781.04      825.32     36.82 o 
   2   2  -2      781.04      829.71     29.67 o 
   2   2  -2      781.04      836.31     29.12 o 
  -2  -2   2      781.04      829.99     34.62 o 
  -2  -2   2      781.04      848.12     34.62 o 
   1   2  -2    17671.74    17929.77    531.07 o 
   1   2  -2    17671.74    18520.73    530.80 o 
   1   2  -2    17671.74    16402.77    600.58 o 
   1   2  -2    17671.74    17499.80    530.25 o 
   1   2  -2    17671.74    18211.10    600.03 o 
   1   2  -2    17671.74    17882.24    530.52 o 
  -1  -2   2    17671.74    17690.20    599.48 o 
  -1  -2   2    17671.74    16088.47    599.76 o 
  -1  -2   2    17671.74    18113.57    529.97 o 
  -1   2  -2    16523.10    16232.43    553.87 o 
  -1   2  -2    16523.10    15170.01    554.42 o 
  -1   2  -2    16523.10    16984.94    490.14 o 
   1  -2   2    16523.10    16308.53    490.41 o 
   1  -2   2    16523.10    16982.47    490.96 o 
   1  -2   2    16523.10    16384.08    554.70 o 
   1  -2   2    16523.10    15843.95    555.25 o 
  -2   2  -2      124.57      128.30      8.79 o 
  -2   2  -2      124.57      143.14     14.29 o 
  -2   2  -2      124.57      151.11      9.34 o 
   2  -2   2      124.57      134.07      7.14 o 
   2  -2   2      124.57      142.32     11.26 o 
   2  -2   2      124.57      134.35      7.69 o 
   2  -2   2      124.57      117.86     10.71 o 
  -3   2  -2        4.07        0.27      7.42 o 
   3  -2   2        4.07        2.75      5.49 o 
   3  -2   2        4.07        5.22      2.47 o 
   3  -2   2        4.07        3.02      2.75 o 
   3  -2   2        4.07        3.85      5.22 o 
  -4   2  -2     1602.80     1573.43     68.68 o 
   4  -2   2     1602.80     1514.36     63.46 o 
   4  -2   2     1602.80     1549.80     50.55 o 
   4  -2   2     1602.80     1561.34     50.55 o 
   4  -2   2     1602.80     1652.83     64.01 o 
  -5   2  -2      298.72      310.18     33.24 o 
   5  -2   2      298.72      307.16     15.66 o 
   5  -2   2      298.72      334.36     23.08 o 
   5  -2   2      298.72      285.73     22.25 o 
   5  -2   2      298.72      326.39     15.11 o 
  -6   2  -2      483.61      519.81     45.88 o 
   6  -2   2      483.61      470.90     23.63 o 
   6  -2   2      483.61      445.90     31.05 o 
   6  -2   2      483.61      519.26     33.24 o 
   6  -2   2      483.61      471.45     22.25 o 
  -7   2  -2      153.29      143.96     29.40 o 
   7  -2   2      153.29      121.71     20.88 o 
   7  -2   2      153.29      119.51     15.39 o 
   7  -2   2      153.29       94.79     18.68 o 
   7  -2   2      153.29      106.05     13.46 o 
  -8   2  -2      764.33      784.93     59.07 o 
   8  -2   2      764.33      787.68     50.83 o 
   8  -2   2      764.33      762.13     38.74 o 
   8  -2   2      764.33      725.31     47.80 o 
   8   1  -2      962.78     1020.93     57.42 o 
   8   1  -2      962.78     1054.45     57.42 o 
   8   1  -2      962.78      939.88     45.06 o 
   7   1  -2      459.54      489.86     34.07 o 
   7   1  -2      459.54      472.28     34.89 o 
   7   1  -2      459.54      487.94     26.37 o 
   7   1  -2      459.54      465.68     24.73 o 
   6   1  -2      113.31      128.30     18.41 o 
   6   1  -2      113.31      125.83     11.81 o 
   6   1  -2      113.31      134.90     11.54 o 
   6   1  -2      113.31      112.64     17.03 o 
  -6  -1   2      113.31      102.20     21.98 o 
   5   1  -2      307.06      500.30     26.65 o 
   5   1  -2      307.06      340.68     25.28 o 
  -5  -1   2      307.06      431.07     33.79 o 
   4   1  -2     2058.54     2297.65     87.92 o 
   4   1  -2     2058.54     2435.29     87.92 o 
  -4  -1   2     2058.54     2171.54     89.29 o 
   3   1  -2        0.76        2.20      4.67 o 
   3   1  -2        0.76       -3.30      4.12 o 
  -3  -1   2        0.76        6.32      6.59 o 
   2   1  -2      670.02      760.75     30.22 o 
   2   1  -2      670.02      706.63     29.67 o 
   1   1  -2    10003.37     9158.99    331.61 o 
   1   1  -2    10003.37     9613.41    331.61 o 
  -1  -1   2    10003.37    10199.70    331.34 o 
  -1  -1   2    10003.37     9663.68    291.50 o 
  -1  -1   2    10003.37     9893.92    291.50 o 
  -1   1  -2      992.53     1017.63     34.89 o 
  -1   1  -2      992.53     1064.62     41.49 o 
  -1   1  -2      992.53     1094.56     42.04 o 
   1  -1   2      992.53     1051.98     35.17 o 
   1  -1   2      992.53     1095.94     42.04 o 
   1  -1   2      992.53     1015.44     35.72 o 
   1  -1   2      992.53     1059.94     42.31 o 
  -2   1  -2      436.11      423.92     20.33 o 
  -2   1  -2      436.11      427.49     20.06 o 
  -2   1  -2      436.11      411.83     23.90 o 
   2  -1   2      436.11      432.71     17.03 o 
   2  -1   2      436.11      439.31     16.48 o 
   2  -1   2      436.11      400.84     21.43 o 
   2  -1   2      436.11      404.69     21.98 o 
  -3   1  -2     3164.96     3299.07    121.43 o 
   3  -1   2     3164.96     3313.91    124.73 o 
   3  -1   2     3164.96     3475.73    105.77 o 
   3  -1   2     3164.96     3465.56    124.73 o 
   3  -1   2     3164.96     3390.28    106.32 o 
  -4   1  -2      116.17       86.82     17.86 o 
   4  -1   2      116.17       90.94     13.46 o 
   4  -1   2      116.17      102.48      9.07 o 
   4  -1   2      116.17      104.13      9.62 o 
   4  -1   2      116.17      107.70     14.84 o 
  -5   1  -2     2698.61     2659.48    109.07 o 
   5  -1   2     2698.61     2680.91    106.32 o 
   5  -1   2     2698.61     2603.71    105.50 o 
   5  -1   2     2698.61     2599.31     86.82 o 
   5  -1   2     2698.61     2687.23     87.92 o 
  -6   1  -2      117.08      102.48     24.45 o 
   6  -1   2      117.08      107.70     18.96 o 
   6  -1   2      117.08      128.30     14.01 o 
   6  -1   2      117.08       92.86     18.13 o 
   6  -1   2      117.08      136.27     15.11 o 
  -7   1  -2       36.33       65.11     24.45 o 
   7  -1   2       36.33       39.29     17.03 o 
   7  -1   2       36.33       34.07     17.03 o 
  -8   1  -2      125.77      119.79     31.05 o 
   8  -1   2      125.77      109.90     19.23 o 
   8  -1   2      125.77      124.18     24.73 o 
   8   0  -2      316.62      333.53     29.12 o 
   8   0  -2      316.62      336.83     21.98 o 
   8   0  -2      316.62      339.30     32.14 o 
   7   0  -2      921.40      920.65     33.79 o 
   7   0  -2      921.40      904.99     46.16 o 
   7   0  -2      921.40      952.80     48.08 o 
  -7   0   2      921.40      911.86     56.32 o 
   6   0  -2     6227.33     6823.15    231.61 o 
   6   0  -2     6227.33     6328.62    229.68 o 
  -6   0   2     6227.33     6249.77    225.29 o 
   5   0  -2     1888.75     1855.86     72.26 o 
   5   0  -2     1888.75     1942.13     72.81 o 
  -5   0   2     1888.75     1917.96     79.67 o 
   4   0  -2      216.20      180.23     10.99 o 
   4   0  -2      216.20      177.48     10.99 o 
  -4   0   2      216.20      208.53     21.15 o 
  -3   0   2      949.61     1137.97     46.71 o 
   2   0  -2     1785.52     1734.43     60.99 o 
   1   0  -2      675.60      305.51     11.26 o 
   1   0  -2      675.60      330.51     11.26 o 
  -1   0   2      675.60      401.39     15.11 o 
  -1   0  -2    12960.78    13105.07    417.60 o 
  -1   0  -2    12960.78    13533.94    456.62 o 
  -1   0  -2    12960.78    13257.83    456.62 o 
   1   0   2    12960.78    13430.91    457.44 o 
   1   0   2    12960.78    12954.24    402.22 o 
   1   0   2    12960.78    13489.16    402.22 o 
   1   0   2    12960.78    13721.58    404.42 o 
   1   0   2    12960.78    13435.86    457.44 o 
   1   0   2    12960.78    13079.79    403.59 o 
  -2   0  -2     1658.85     1699.26     61.27 o 
  -2   0  -2     1658.85     1400.07     60.99 o 
  -2   0  -2     1658.85     1543.76     60.72 o 
   2   0   2     1658.85     1568.49     63.19 o 
   2   0   2     1658.85     1575.63     52.48 o 
   2   0   2     1658.85     1457.49     62.64 o 
   2   0   2     1658.85     1666.84     53.30 o 
  -3   0  -2      748.48      785.75     32.97 o 
  -3   0  -2      748.48      754.98     41.49 o 
  -3   0  -2      748.48      767.90     32.69 o 
   3   0   2      748.48      751.96     37.91 o 
   3   0   2      748.48      804.71     30.22 o 
   3   0   2      748.48      797.57     38.74 o 
   3   0   2      748.48      753.88     30.22 o 
  -4   0  -2      903.13      787.40     47.26 o 
   4   0   2      903.13      835.76     33.52 o 
   4   0   2      903.13      832.46     42.86 o 
   4   0   2      903.13      789.60     32.69 o 
   4   0   2      903.13      867.63     43.96 o 
  -5   0  -2     3319.72     3312.26    133.80 o 
   5   0   2     3319.72     3312.81    111.82 o 
   5   0   2     3319.72     3428.75    112.37 o 
   5   0   2     3319.72     3335.89    133.52 o 
   5   0   2     3319.72     3431.77    134.35 o 
  -6   0  -2      510.42      525.85     49.45 o 
   6   0   2      510.42      539.31     39.01 o 
   6   0   2      510.42      581.07     30.77 o 
   6   0   2      510.42      503.60     29.12 o 
   6   0   2      510.42      499.75     37.36 o 
  -7   0  -2       49.08       29.40     21.43 o 
   7   0   2       49.08       77.75     21.43 o 
   7   0   2       49.08       58.24     19.51 o 
   7   0   2       49.08       50.83     14.56 o 
  -8   0  -2       46.33       47.80     25.00 o 
   8   0   2       46.33       57.42     21.43 o 
   8   0   2       46.33       56.87     18.13 o 
   8  -1  -2      137.98       53.30     14.56 o 
   8  -1  -2      137.98      122.26     18.96 o 
   7  -1  -2     1523.73     1491.56     62.92 o 
   7  -1  -2     1523.73     1582.50     64.29 o 
  -7   1   2     1523.73     1439.36     72.81 o 
   6  -1  -2      687.16      620.64     28.85 o 
   6  -1  -2      687.16      664.32     30.22 o 
  -6   1   2      687.16      648.66     40.66 o 
  -5   1   2        3.08       -3.02      8.52 o 
  -4   1   2      260.42      254.13     19.51 o 
  -3   1   2       65.09       31.60      7.14 o 
   2  -1  -2     3994.72     3913.66    125.28 o 
   1  -1  -2    12599.57    12744.61    429.42 o 
   1  -1  -2    12599.57    12124.52    378.59 o 
   1  -1  -2    12599.57    12887.20    429.42 o 
   1  -1  -2    12599.57    12305.58    378.87 o 
  -1   1   2    12599.57    12677.30    377.22 o 
  -1   1   2    12599.57    12643.23    428.32 o 
  -1   1   2    12599.57    12923.74    428.32 o 
  -1   1   2    12599.57    12284.15    377.77 o 
   0  -1  -2     8988.55     8530.38    265.67 o 
   0  -1  -2     8988.55     8836.99    267.05 o 
   0  -1  -2     8988.55     8757.87    302.76 o 
   0  -1  -2     8988.55     8796.33    266.77 o 
   0   1   2     8988.55     8943.32    265.40 o 
   0   1   2     8988.55     8607.86    266.77 o 
   0   1   2     8988.55     8704.29    273.37 o 
   0   1   2     8988.55     8697.15    266.77 o 
  -1  -1  -2       18.88       14.01      2.20 o 
  -1  -1  -2       18.88       26.10      6.87 o 
  -1  -1  -2       18.88       29.12      7.69 o 
  -1  -1  -2       18.88       39.56      3.57 o 
   1   1   2       18.88       25.00      3.85 o 
   1   1   2       18.88       34.89      7.97 o 
   1   1   2       18.88       23.63      6.87 o 
   1   1   2       18.88       29.67      5.77 o 
   1   1   2       18.88       20.61      3.85 o 
   1   1   2       18.88       31.87      5.77 o 
  -2  -1  -2       17.29       36.27      4.95 o 
  -2  -1  -2       17.29       36.82     10.44 o 
  -2  -1  -2       17.29       22.53      7.69 o 
  -2  -1  -2       17.29       16.48      7.14 o 
   2   1   2       17.29       29.40      3.57 o 
   2   1   2       17.29       23.35      8.52 o 
   2   1   2       17.29       21.15      6.04 o 
   2   1   2       17.29       25.55      6.32 o 
   2   1   2       17.29       29.67      3.57 o 
   2   1   2       17.29       25.55      8.79 o 
  -3  -1  -2     1471.62     1636.35     66.21 o 
  -3  -1  -2     1471.62     1659.43     65.94 o 
  -3  -1  -2     1471.62     1548.71     70.61 o 
   3   1   2     1471.62     1709.43     59.62 o 
   3   1   2     1471.62     1662.45     71.98 o 
   3   1   2     1471.62     1708.05     71.98 o 
   3   1   2     1471.62     1634.15     58.79 o 
  -4  -1  -2     1225.11     1307.76     65.66 o 
   4   1   2     1225.11     1274.24     50.55 o 
   4   1   2     1225.11     1289.90     63.19 o 
   4   1   2     1225.11     1375.62     51.65 o 
   4   1   2     1225.11     1356.11     63.74 o 
  -5  -1  -2      198.34      198.36     30.22 o 
   5   1   2      198.34      178.58     24.45 o 
   5   1   2      198.34      169.79     18.13 o 
   5   1   2      198.34      190.39     18.68 o 
  -6  -1  -2      481.63      495.90     49.73 o 
   6   1   2      481.63      455.79     38.19 o 
   6   1   2      481.63      529.97     41.21 o 
   6   1   2      481.63      534.37     32.14 o 
  -7  -1  -2     1285.38     1391.01     81.32 o 
   7   1   2     1285.38     1335.78     74.45 o 
   7   1   2     1285.38     1336.06     60.99 o 
   8  -2  -2       21.73       27.75      9.62 o 
   8  -2  -2       21.73       30.22     11.26 o 
  -7   2   2     3175.52     3115.54    121.43 o 
  -6   2   2      510.37      443.70     32.42 o 
  -5   2   2     1056.69     1105.55     50.00 o 
  -4   2   2        0.19       -2.75      5.49 o 
   3  -2  -2     2782.77     2795.47     91.76 o 
  -3   2   2     2782.77     2687.23     90.66 o 
   2  -2  -2    11308.50    12825.66    417.88 o 
   2  -2  -2    11308.50    11876.16    417.05 o 
   2  -2  -2    11308.50    12012.71    376.67 o 
   1  -2  -2    11993.50    13022.92    424.75 o 
   1  -2  -2    11993.50    12283.32    380.24 o 
   1  -2  -2    11993.50    12406.13    374.20 o 
   1  -2  -2    11993.50    11147.55    370.90 o 
   1  -2  -2    11993.50    12377.01    373.65 o 
   1  -2  -2    11993.50    12679.50    424.20 o 
  -1   2   2    11993.50    11798.13    372.00 o 
  -1   2   2    11993.50    12534.99    422.82 o 
  -1   2   2    11993.50    12782.80    423.37 o 
   0  -2  -2      752.34      806.63     30.22 o 
   0  -2  -2      752.34      750.86     35.99 o 
   0  -2  -2      752.34      752.24     36.27 o 
   0  -2  -2      752.34      760.48     30.22 o 
   0  -2  -2      752.34      752.24     31.60 o 
   0  -2  -2      752.34      678.88     27.47 o 
   0  -2  -2      752.34      824.77     28.30 o 
   0   2   2      752.34      711.03     27.47 o 
   0   2   2      752.34      762.68     36.54 o 
   0   2   2      752.34      762.40     36.54 o 
   0   2   2      752.34      782.46     31.60 o 
   0   2   2      752.34      798.12     29.95 o 
   0   2   2      752.34      804.44     27.75 o 
  -1  -2  -2     2776.13     2938.06     90.94 o 
  -1  -2  -2     2776.13     2678.16     90.39 o 
  -1  -2  -2     2776.13     2896.03     94.24 o 
  -1  -2  -2     2776.13     2804.81    109.90 o 
  -1  -2  -2     2776.13     2877.90    101.93 o 
   1   2   2     2776.13     3011.42    111.82 o 
   1   2   2     2776.13     2921.30     92.31 o 
   1   2   2     2776.13     2908.12     95.61 o 
   1   2   2     2776.13     2900.42     92.04 o 
   1   2   2     2776.13     2905.92     95.61 o 
   1   2   2     2776.13     2879.27    111.27 o 
  -2  -2  -2     5011.02     5229.12    178.86 o 
  -2  -2  -2     5011.02     5265.66    190.12 o 
  -2  -2  -2     5011.02     5125.26    162.37 o 
  -2  -2  -2     5011.02     5133.78    188.75 o 
   2   2   2     5011.02     5488.19    167.32 o 
   2   2   2     5011.02     5245.05    192.59 o 
   2   2   2     5011.02     5151.09    192.04 o 
   2   2   2     5011.02     5157.96    161.55 o 
   2   2   2     5011.02     5031.85    165.94 o 
  -3  -2  -2     6960.72     7067.67    255.51 o 
  -3  -2  -2     6960.72     6937.17    243.69 o 
   3   2   2     6960.72     6968.76    226.11 o 
   3   2   2     6960.72     7386.09    261.83 o 
   3   2   2     6960.72     7309.99    227.76 o 
   3   2   2     6960.72     7325.10    262.10 o 
   3   2   2     6960.72     7119.05    219.24 o 
  -4  -2  -2     2293.85     2299.84     99.18 o 
  -4  -2  -2     2293.85     2281.44     89.02 o 
   4   2   2     2293.85     2250.39     81.87 o 
   4   2   2     2293.85     2355.89    100.01 o 
   4   2   2     2293.85     2339.41     72.26 o 
   4   2   2     2293.85     2213.58     98.91 o 
   4   2   2     2293.85     2183.90     82.70 o 
  -5  -2  -2      914.02      904.17     57.70 o 
   5   2   2      914.02      942.36     55.50 o 
   5   2   2      914.02      930.82     44.51 o 
   5   2   2      914.02      930.27     55.50 o 
   5   2   2      914.02      872.30     42.86 o 
  -6  -2  -2       51.39       66.21     25.55 o 
   6   2   2       51.39       77.20     23.63 o 
   6   2   2       51.39       44.23     15.66 o 
   6   2   2       51.39       39.29     17.86 o 
  -7  -2  -2        1.30      -21.98     16.21 o 
   7   2   2        1.30        4.67     16.76 o 
   7   2   2        1.30        0.00     13.74 o 
  -7   3   2     5003.84     5072.24    178.86 o 
  -6   3   2     2841.80     2816.35    104.95 o 
  -5   3   2      958.20      836.86     39.01 o 
  -4   3   2        1.35       -3.02      5.49 o 
   3  -3  -2       46.43       56.05      7.14 o 
   3  -3  -2       46.43       58.24      7.97 o 
   2  -3  -2     1204.68     1150.06     40.39 o 
   2  -3  -2     1204.68     1271.22     50.55 o 
   2  -3  -2     1204.68     1167.64     49.18 o 
   2  -3  -2     1204.68     1178.36     39.84 o 
  -2   3   2     1204.68     1259.13     46.71 o 
  -2   3   2     1204.68     1216.82     46.16 o 
   1  -3  -2     2932.09     3150.16    100.83 o 
   1  -3  -2     2932.09     2928.17     99.18 o 
   1  -3  -2     2932.09     3009.77     96.43 o 
   1  -3  -2     2932.09     3040.82    115.94 o 
   1  -3  -2     2932.09     3147.69     96.71 o 
   1  -3  -2     2932.09     3121.31     99.73 o 
   1  -3  -2     2932.09     3104.01    116.21 o 
  -1   3   2     2932.09     3060.32     99.73 o 
  -1   3   2     2932.09     3179.56    115.94 o 
  -1   3   2     2932.09     3083.68    114.84 o 
   0  -3  -2        2.89       -2.75      4.12 o 
   0  -3  -2        2.89       -8.79      4.40 o 
   0  -3  -2        2.89       -4.40      6.87 o 
   0  -3  -2        2.89      -10.99      5.49 o 
   0  -3  -2        2.89       -6.04      3.02 o 
   0  -3  -2        2.89       -2.75      4.95 o 
   0   3   2        2.89       -8.79      6.32 o 
   0   3   2        2.89       -7.14      4.40 o 
   0   3   2        2.89       -1.65      6.59 o 
   0   3   2        2.89       -6.59      3.30 o 
   0   3   2        2.89       -6.59      3.30 o 
  -1  -3  -2      161.20      174.18     18.96 o 
  -1  -3  -2      161.20      152.76     17.58 o 
  -1  -3  -2      161.20      161.82     10.17 o 
  -1  -3  -2      161.20      167.59     14.29 o 
  -1  -3  -2      161.20      160.72     10.44 o 
   1   3   2      161.20      161.00     11.54 o 
   1   3   2      161.20      126.11     17.03 o 
   1   3   2      161.20      162.37     15.11 o 
   1   3   2      161.20      163.74     14.84 o 
   1   3   2      161.20      165.12     11.54 o 
   1   3   2      161.20      120.89     17.03 o 
  -2  -3  -2     1695.00     1724.54     74.45 o 
  -2  -3  -2     1695.00     1741.57     73.90 o 
  -2  -3  -2     1695.00     1691.02     59.34 o 
  -2  -3  -2     1695.00     1730.58     72.26 o 
   2   3   2     1695.00     1671.24     76.38 o 
   2   3   2     1695.00     1673.16     58.52 o 
   2   3   2     1695.00     1698.16     76.10 o 
   2   3   2     1695.00     1660.52     63.19 o 
   2   3   2     1695.00     1642.12     63.19 o 
  -3  -3  -2      744.81      771.74     42.58 o 
  -3  -3  -2      744.81      695.09     44.51 o 
   3   3   2      744.81      767.35     30.50 o 
   3   3   2      744.81      782.73     36.82 o 
   3   3   2      744.81      742.62     45.33 o 
   3   3   2      744.81      729.71     45.61 o 
   3   3   2      744.81      792.62     37.64 o 
  -4  -3  -2      572.12      600.03     35.17 o 
  -4  -3  -2      572.12      608.82     44.23 o 
   4   3   2      572.12      503.87     31.60 o 
   4   3   2      572.12      553.60     40.66 o 
   4   3   2      572.12      551.68     41.21 o 
   4   3   2      572.12      573.93     32.97 o 
   4   3   2      572.12      589.32     25.28 o 
  -5  -3  -2      501.27      470.90     49.18 o 
   5   3   2      501.27      467.33     40.11 o 
   5   3   2      501.27      502.77     33.24 o 
   5   3   2      501.27      500.58     41.76 o 
  -6  -3  -2     1270.13     1229.18     75.83 o 
   6   3   2     1270.13     1327.27     60.99 o 
   6   3   2     1270.13     1184.40     71.98 o 
  -7  -3  -2      997.08     1002.25     72.26 o 
   7   3   2      997.08     1149.51     58.52 o 
   7   3   2      997.08      987.14     67.86 o 
  -6   4   2      140.19      201.66     20.61 o 
  -5   4   2      442.91      382.71     22.53 o 
   4  -4  -2     3704.74     3999.38    139.29 o 
   4  -4  -2     3704.74     3764.20    137.92 o 
   3  -4  -2     4752.92     4753.54    145.89 o 
   3  -4  -2     4752.92     5042.57    171.71 o 
   3  -4  -2     4752.92     4706.56    170.06 o 
   3  -4  -2     4752.92     4545.56    145.61 o 
   2  -4  -2     9098.89     9172.45    327.76 o 
   2  -4  -2     9098.89     9279.60    287.65 o 
   2  -4  -2     9098.89     9358.17    286.00 o 
   2  -4  -2     9098.89     9123.27    327.49 o 
  -2   4   2     9098.89     9609.56    325.29 o 
  -2   4   2     9098.89     9519.17    324.19 o 
   1  -4  -2     2527.79     2525.68     99.46 o 
   1  -4  -2     2527.79     2473.20     84.89 o 
   1  -4  -2     2527.79     2474.58     80.77 o 
   1  -4  -2     2527.79     2500.13     83.52 o 
   1  -4  -2     2527.79     2510.02     83.52 o 
   1  -4  -2     2527.79     2587.50     99.46 o 
  -1   4   2     2527.79     2499.58     98.36 o 
  -1   4   2     2527.79     2485.84     97.53 o 
  -1   4   2     2527.79     2596.29     84.07 o 
  -1   4   2     2527.79     2289.95     76.38 o 
   0  -4  -2       32.80       35.72     11.26 o 
   0  -4  -2       32.80       28.85      6.32 o 
   0  -4  -2       32.80       33.52      6.87 o 
   0  -4  -2       32.80       32.97     10.71 o 
   0  -4  -2       32.80       34.07      8.79 o 
   0  -4  -2       32.80       55.77     10.44 o 
   0   4   2       32.80       34.62      8.24 o 
   0   4   2       32.80       17.86     10.17 o 
   0   4   2       32.80       30.77     10.71 o 
   0   4   2       32.80       28.02      6.32 o 
   0   4   2       32.80       40.94      6.59 o 
  -1  -4  -2      400.46      391.78     18.96 o 
  -1  -4  -2      400.46      373.37     22.25 o 
  -1  -4  -2      400.46      431.62     30.50 o 
  -1  -4  -2      400.46      395.08     18.96 o 
  -1  -4  -2      400.46      366.23     26.37 o 
  -1  -4  -2      400.46      396.72     29.40 o 
   1   4   2      400.46      369.25     29.40 o 
   1   4   2      400.46      461.29     30.77 o 
   1   4   2      400.46      386.83     20.33 o 
   1   4   2      400.46      459.09     24.45 o 
  -2  -4  -2      288.02      304.69     25.28 o 
  -2  -4  -2      288.02      178.31     22.53 o 
  -2  -4  -2      288.02      173.36     23.08 o 
   2   4   2      288.02      163.20     17.86 o 
   2   4   2      288.02      245.34     26.10 o 
   2   4   2      288.02      253.58     16.21 o 
  -3  -4  -2     1343.91     1351.44     63.19 o 
  -3  -4  -2     1343.91     1163.25     63.19 o 
   3   4   2     1343.91     1283.86     54.40 o 
   3   4   2     1343.91     1263.80     65.94 o 
   3   4   2     1343.91     1155.28     52.75 o 
   3   4   2     1343.91     1196.49     65.94 o 
   3   4   2     1343.91     1252.81     47.53 o 
  -4  -4  -2       87.49       69.23     15.93 o 
  -4  -4  -2       87.49      112.92     23.90 o 
   4   4   2       87.49       92.86     12.09 o 
   4   4   2       87.49       61.27     15.11 o 
   4   4   2       87.49       69.78     19.51 o 
   4   4   2       87.49       89.02     16.76 o 
   4   4   2       87.49       56.32     18.68 o 
  -5  -4  -2      457.53      418.70     45.88 o 
   5   4   2      457.53      490.68     34.34 o 
   5   4   2      457.53      437.93     45.33 o 
   5   4   2      457.53      474.47     46.98 o 
  -6  -4  -2      445.23      403.87     49.18 o 
   6   4   2      445.23      461.84     34.89 o 
   6   4   2      445.23      418.43     46.98 o 
  -7  -4  -2      292.87      247.54     43.13 o 
   7   4   2      292.87      266.50     40.66 o 
   7   4   2      292.87      275.29     33.24 o 
   6  -5  -2     1597.14     1652.83     61.54 o 
   6  -5  -2     1597.14     1469.86     60.17 o 
   5  -5  -2     2207.86     2310.01     86.27 o 
   5  -5  -2     2207.86     2196.27     85.44 o 
   4  -5  -2      419.60      379.14     15.11 o 
   4  -5  -2      419.60      365.13     15.39 o 
   4  -5  -2      419.60      390.95     23.63 o 
   4  -5  -2      419.60      377.22     23.90 o 
   3  -5  -2     1054.01     1414.36     48.90 o 
   2  -5  -2     1814.23     2069.06     71.71 o 
   2  -5  -2     1814.23     1944.33     83.80 o 
   2  -5  -2     1814.23     2043.79     84.34 o 
   2  -5  -2     1814.23     1954.77     64.29 o 
   2  -5  -2     1814.23     2088.84     69.51 o 
  -2   5   2     1814.23     2014.39     65.94 o 
  -2   5   2     1814.23     2024.55     80.50 o 
  -2   5   2     1814.23     1963.29     81.32 o 
   1  -5  -2       31.04       12.64      9.34 o 
   1  -5  -2       31.04       27.20      7.14 o 
   1  -5  -2       31.04       35.72     10.99 o 
   1  -5  -2       31.04       28.02      6.32 o 
   1  -5  -2       31.04       17.31      7.14 o 
   1  -5  -2       31.04       32.97      8.79 o 
  -1   5   2       31.04        2.75      4.12 o 
  -1   5   2       31.04       11.81      7.97 o 
  -1   5   2       31.04       24.73      4.67 o 
  -1   5   2       31.04       29.95      4.12 o 
  -1   5   2       31.04       15.93      9.62 o 
   0  -5  -2     1750.14     1709.15     63.46 o 
   0  -5  -2     1750.14     1579.48     58.24 o 
   0  -5  -2     1750.14     1652.28     76.10 o 
   0  -5  -2     1750.14     1702.56     76.10 o 
   0  -5  -2     1750.14     1661.35     65.66 o 
   0  -5  -2     1750.14     1645.96     58.79 o 
   0   5   2     1750.14     1703.66     57.97 o 
   0   5   2     1750.14     1690.20     75.55 o 
   0   5   2     1750.14     1663.82     75.55 o 
   0   5   2     1750.14     1559.15     60.72 o 
   0   5   2     1750.14     1621.51     57.70 o 
  -1  -5  -2     6702.65     6787.99    246.72 o 
  -1  -5  -2     6702.65     6583.03    244.52 o 
  -1  -5  -2     6702.65     6852.28    207.15 o 
  -1  -5  -2     6702.65     6542.92    211.55 o 
  -1  -5  -2     6702.65     6498.69    222.81 o 
  -1  -5  -2     6702.65     6377.80    206.60 o 
   1   5   2     6702.65     6355.55    245.62 o 
   1   5   2     6702.65     6507.20    208.53 o 
   1   5   2     6702.65     6750.90    213.20 o 
   1   5   2     6702.65     6745.40    246.99 o 
  -2  -5  -2     7175.14     7002.56    245.62 o 
  -2  -5  -2     7175.14     7239.38    266.77 o 
  -2  -5  -2     7175.14     6950.91    218.42 o 
  -2  -5  -2     7175.14     7367.41    265.40 o 
   2   5   2     7175.14     7433.90    270.07 o 
   2   5   2     7175.14     7277.85    227.21 o 
   2   5   2     7175.14     7045.69    268.42 o 
   2   5   2     7175.14     7032.78    232.15 o 
  -3  -5  -2     7894.16     7775.13    245.07 o 
  -3  -5  -2     7894.16     7730.89    289.03 o 
  -3  -5  -2     7894.16     7885.57    272.27 o 
   3   5   2     7894.16     7818.26    247.81 o 
   3   5   2     7894.16     7686.38    254.41 o 
   3   5   2     7894.16     7922.39    294.80 o 
   3   5   2     7894.16     7867.99    294.52 o 
  -4  -5  -2      235.93      256.61     29.40 o 
  -4  -5  -2      235.93      227.76     34.34 o 
   4   5   2      235.93      238.75     33.24 o 
   4   5   2      235.93      199.74     30.77 o 
   4   5   2      235.93      248.36     26.92 o 
   4   5   2      235.93      285.73     20.06 o 
  -5  -5  -2       55.07       55.22     22.25 o 
   5   5   2       55.07       29.95     15.11 o 
   5   5   2       55.07       41.21     20.88 o 
  -6  -5  -2      492.45      518.16     56.87 o 
   6   5   2      492.45      432.71     51.38 o 
   6   5   2      492.45      562.39     40.66 o 
   8  -6  -2      207.77      259.35     20.33 o 
   7  -6  -2      155.26      232.43     19.23 o 
   7  -6  -2      155.26      219.24     17.86 o 
   6  -6  -2      312.14      334.91     22.25 o 
   6  -6  -2      312.14      305.24     22.80 o 
   5  -6  -2     2333.67     2355.07     75.00 o 
   5  -6  -2     2333.67     2397.65     93.41 o 
   5  -6  -2     2333.67     2304.24     75.83 o 
   5  -6  -2     2333.67     2346.82     93.69 o 
   4  -6  -2     2365.17     2105.05     90.39 o 
   4  -6  -2     2365.17     2352.87     74.45 o 
   4  -6  -2     2365.17     2161.10     75.83 o 
   4  -6  -2     2365.17     2281.16     90.94 o 
   3  -6  -2     4404.19     4518.91    145.89 o 
   3  -6  -2     4404.19     4518.64    148.63 o 
   3  -6  -2     4404.19     4447.48    171.71 o 
   3  -6  -2     4404.19     4575.78    172.26 o 
  -3   6   2     4404.19     4752.99    165.12 o 
   2  -6  -2     5330.32     5200.27    173.36 o 
   2  -6  -2     5330.32     5247.25    166.77 o 
   2  -6  -2     5330.32     5207.41    170.89 o 
   2  -6  -2     5330.32     5362.09    200.01 o 
   2  -6  -2     5330.32     5240.93    200.01 o 
  -2   6   2     5330.32     5349.73    170.06 o 
  -2   6   2     5330.32     5496.44    197.54 o 
  -2   6   2     5330.32     5506.05    195.89 o 
  -2   6   2     5330.32     5327.47    166.22 o 
   1  -6  -2       49.30       22.80     11.26 o 
   1  -6  -2       49.30       35.72      8.24 o 
   1  -6  -2       49.30       14.56     10.17 o 
   1  -6  -2       49.30       55.77     11.81 o 
  -1   6   2       49.30       21.98     10.99 o 
  -1   6   2       49.30       31.87      5.22 o 
  -1   6   2       49.30       35.99      7.97 o 
  -1   6   2       49.30       -3.30      7.14 o 
   0  -6  -2     3167.84     3444.96    142.04 o 
   0  -6  -2     3167.84     3350.72    119.51 o 
   0  -6  -2     3167.84     3582.60    115.67 o 
   0  -6  -2     3167.84     3509.52    140.94 o 
   0  -6  -2     3167.84     3437.26    123.36 o 
   0   6   2     3167.84     3544.96    141.22 o 
   0   6   2     3167.84     3565.57    141.49 o 
   0   6   2     3167.84     3355.67    113.74 o 
   0   6   2     3167.84     3442.76    113.74 o 
   0   6   2     3167.84     3530.95    118.14 o 
  -1  -6  -2      241.12      240.12     21.98 o 
  -1  -6  -2      241.12      230.78     25.83 o 
  -1  -6  -2      241.12      232.98     28.30 o 
  -1  -6  -2      241.12      236.00     16.21 o 
  -1  -6  -2      241.12      288.48     30.77 o 
  -1  -6  -2      241.12      249.19     16.48 o 
   1   6   2      241.12      182.70     26.65 o 
   1   6   2      241.12      265.40     23.35 o 
   1   6   2      241.12      229.68     17.58 o 
   1   6   2      241.12      226.66     28.30 o 
  -2  -6  -2      267.89      246.99     29.12 o 
  -2  -6  -2      267.89      259.35     12.91 o 
  -2  -6  -2      267.89      256.88     31.32 o 
  -2  -6  -2      267.89      254.13     21.43 o 
  -2  -6  -2      267.89      238.20     13.19 o 
   2   6   2      267.89      182.43     28.02 o 
   2   6   2      267.89      225.29     19.78 o 
   2   6   2      267.89      253.58     31.60 o 
   2   6   2      267.89      259.08     24.73 o 
  -3  -6  -2      153.30      176.38     28.02 o 
  -3  -6  -2      153.30      188.47     27.47 o 
   3   6   2      153.30      162.92     21.43 o 
   3   6   2      153.30      184.90     28.85 o 
   3   6   2      153.30      172.54     28.30 o 
   3   6   2      153.30      179.13     18.68 o 
  -4  -6  -2      242.71      366.78     42.58 o 
   4   6   2      242.71      273.92     24.45 o 
   4   6   2      242.71      326.12     39.56 o 
   4   6   2      242.71      289.03     30.22 o 
  -5  -6  -2     1263.30     1362.98     80.50 o 
   5   6   2     1263.30     1271.22     81.05 o 
   5   6   2     1263.30     1310.78     65.66 o 
  -6  -6  -2      874.99      885.21     67.86 o 
   6   6   2      874.99      877.24     67.59 o 
   6   6   2      874.99      883.56     54.12 o 
   8  -7  -2      748.89      762.13     39.29 o 
   8  -7  -2      748.89      706.90     37.91 o 
   7  -7  -2       33.46       39.56     12.64 o 
   7  -7  -2       33.46       38.74     12.36 o 
   6  -7  -2      752.78      723.66     30.50 o 
   6  -7  -2      752.78      716.80     40.39 o 
   6  -7  -2      752.78      769.82     40.94 o 
   6  -7  -2      752.78      748.12     29.67 o 
   5  -7  -2     1983.19     1969.33     69.23 o 
   5  -7  -2     1983.19     1989.39     84.34 o 
   5  -7  -2     1983.19     1892.95     66.49 o 
   5  -7  -2     1983.19     1915.48     82.70 o 
   4  -7  -2      853.17      855.54     37.36 o 
   4  -7  -2      853.17      808.56     34.62 o 
   4  -7  -2      853.17      764.33     44.78 o 
   4  -7  -2      853.17      848.67     46.71 o 
   3  -7  -2      336.55      370.62     29.40 o 
   3  -7  -2      336.55      346.17     21.70 o 
   3  -7  -2      336.55      373.65     30.22 o 
   3  -7  -2      336.55      342.05     16.21 o 
   3  -7  -2      336.55      340.40     23.35 o 
  -3   7   2      336.55      342.87     25.00 o 
   2  -7  -2       36.36       41.76     14.56 o 
   2  -7  -2       36.36       39.01      8.24 o 
   2  -7  -2       36.36       23.90     12.64 o 
   2  -7  -2       36.36       37.64     10.99 o 
   2  -7  -2       36.36       35.72     10.17 o 
  -2   7   2       36.36       34.34      7.42 o 
  -2   7   2       36.36       40.94     13.46 o 
   1  -7  -2     3004.25     3078.73    128.85 o 
   1  -7  -2     3004.25     3036.97    129.40 o 
   1  -7  -2     3004.25     3166.65    104.68 o 
   1  -7  -2     3004.25     3395.23    111.27 o 
  -1   7   2     3004.25     2789.43     97.81 o 
  -1   7   2     3004.25     3121.86    127.20 o 
  -1   7   2     3004.25     3028.45    103.85 o 
  -1   7   2     3004.25     3095.21     98.91 o 
   0  -7  -2     1718.83     1564.64     59.62 o 
   0  -7  -2     1718.83     1495.41     78.85 o 
   0  -7  -2     1718.83     1691.02     79.95 o 
   0  -7  -2     1718.83     1546.23     67.04 o 
   0  -7  -2     1718.83     1531.67     64.84 o 
   0   7   2     1718.83     1689.65     59.34 o 
   0   7   2     1718.83     1577.28     78.85 o 
   0   7   2     1718.83     1592.94     62.64 o 
   0   7   2     1718.83     1610.52     58.52 o 
   0   7   2     1718.83     1600.36     79.12 o 
  -1  -7  -2     4283.85     4352.70    155.23 o 
  -1  -7  -2     4283.85     4299.67    139.02 o 
  -1  -7  -2     4283.85     4334.56    172.54 o 
  -1  -7  -2     4283.85     4225.77    139.02 o 
  -1  -7  -2     4283.85     4080.98    172.54 o 
  -1  -7  -2     4283.85     4077.68    144.51 o 
   1   7   2     4283.85     4507.65    175.01 o 
   1   7   2     4283.85     4201.86    140.67 o 
   1   7   2     4283.85     4266.43    146.44 o 
   1   7   2     4283.85     4077.13    172.54 o 
  -2  -7  -2     1812.77     1678.38     80.50 o 
  -2  -7  -2     1812.77     1708.33     67.86 o 
  -2  -7  -2     1812.77     1795.97     59.34 o 
  -2  -7  -2     1812.77     1775.92     58.79 o 
   2   7   2     1812.77     1681.41     66.49 o 
   2   7   2     1812.77     1680.03     88.74 o 
   2   7   2     1812.77     1646.24     87.92 o 
   2   7   2     1812.77     1687.45     72.26 o 
  -3  -7  -2     1073.47     1049.23     64.29 o 
  -3  -7  -2     1073.47      981.37     62.37 o 
   3   7   2     1073.47     1060.49     67.59 o 
   3   7   2     1073.47     1217.10     71.43 o 
   3   7   2     1073.47     1098.96     54.67 o 
   3   7   2     1073.47     1033.02     48.35 o 
  -4  -7  -2        6.92       10.44     18.13 o 
   4   7   2        6.92       12.91     11.81 o 
   4   7   2        6.92        9.07     15.66 o 
   4   7   2        6.92       -3.57     13.19 o 
  -5  -7  -2      233.79      157.98     34.07 o 
   5   7   2      233.79      209.63     37.91 o 
   5   7   2      233.79      193.69     28.57 o 
   8  -8  -2      301.15      273.64     26.92 o 
   8  -8  -2      301.15      274.19     20.61 o 
   8  -8  -2      301.15      358.26     28.30 o 
   7  -8  -2       37.30       53.85     10.17 o 
   7  -8  -2       37.30       35.17     10.99 o 
   7  -8  -2       37.30       40.11     15.11 o 
   7  -8  -2       37.30       34.07     13.46 o 
   6  -8  -2       79.94       35.17     10.99 o 
   6  -8  -2       79.94       62.37     16.21 o 
   6  -8  -2       79.94       54.95     10.17 o 
   6  -8  -2       79.94       68.41     15.39 o 
   5  -8  -2      579.78      560.74     38.46 o 
   5  -8  -2      579.78      569.53     28.30 o 
   5  -8  -2      579.78      554.15     30.77 o 
   5  -8  -2      579.78      569.26     38.74 o 
   4  -8  -2      857.14      884.11     50.83 o 
   4  -8  -2      857.14      846.20     41.21 o 
   4  -8  -2      857.14      883.01     51.10 o 
   4  -8  -2      857.14      868.18     39.01 o 
   3  -8  -2     1484.86     1467.38     52.48 o 
   3  -8  -2     1484.86     1446.50     72.81 o 
   3  -8  -2     1484.86     1391.56     57.42 o 
   3  -8  -2     1484.86     1361.88     71.43 o 
   3  -8  -2     1484.86     1439.09     60.17 o 
  -3   8   2     1484.86     1457.22     67.04 o 
  -3   8   2     1484.86     1445.13     49.45 o 
   2  -8  -2      650.55      701.68     46.43 o 
   2  -8  -2      650.55      659.37     45.33 o 
   2  -8  -2      650.55      697.84     32.14 o 
   2  -8  -2      650.55      685.47     37.36 o 
  -2   8   2      650.55      663.77     29.95 o 
  -2   8   2      650.55      658.28     42.86 o 
   1  -8  -2      720.43      673.11     46.98 o 
   1  -8  -2      720.43      679.98     38.74 o 
   1  -8  -2      720.43      778.61     35.17 o 
   1  -8  -2      720.43      723.11     49.18 o 
  -1   8   2      720.43      740.15     48.35 o 
  -1   8   2      720.43      765.42     29.95 o 
  -1   8   2      720.43      726.14     34.34 o 
  -1   8   2      720.43      733.55     28.85 o 
   0  -8  -2     2112.02     2131.43     78.30 o 
   0  -8  -2     2112.02     2333.09    103.85 o 
   0  -8  -2     2112.02     2105.88     83.80 o 
   0  -8  -2     2112.02     2061.92    102.48 o 
   0   8   2     2112.02     2219.34     77.48 o 
   0   8   2     2112.02     2103.13    100.55 o 
   0   8   2     2112.02     2065.22    100.83 o 
   0   8   2     2112.02     2161.65     76.65 o 
   0   8   2     2112.02     2199.29     81.60 o 
  -1  -8  -2        7.55       -0.55      7.14 o 
  -1  -8  -2        7.55       16.48     13.19 o 
  -1  -8  -2        7.55       -6.04      6.32 o 
  -1  -8  -2        7.55       15.93     14.29 o 
  -1  -8  -2        7.55        1.37     11.54 o 
  -1  -8  -2        7.55       23.08     10.99 o 
   1   8   2        7.55        7.69     13.74 o 
   1   8   2        7.55        2.20     12.36 o 
   1   8   2        7.55      -10.17      9.07 o 
   1   8   2        7.55        1.37      8.24 o 
  -2  -8  -2      267.42      241.50     24.18 o 
  -2  -8  -2      267.42      248.36     15.66 o 
  -2  -8  -2      267.42      256.88     32.97 o 
  -2  -8  -2      267.42      244.24     16.21 o 
   2   8   2      267.42      301.94     29.40 o 
   2   8   2      267.42      283.81     24.18 o 
   2   8   2      267.42      224.74     34.89 o 
   2   8   2      267.42      178.31     31.32 o 
  -3  -8  -2     1412.77     1394.30     76.65 o 
   3   8   2     1412.77     1382.21     59.89 o 
   3   8   2     1412.77     1400.62     66.76 o 
   3   8   2     1412.77     1319.85     82.15 o 
  -4  -8  -2      846.82      851.97     63.46 o 
   4   8   2      846.82      914.88     47.26 o 
   4   8   2      846.82      810.48     65.66 o 
   4   8   2      846.82      948.40     53.85 o 
  -5  -8  -2     1809.13     1690.75     98.08 o 
   5   8   2     1809.13     1849.55     85.72 o 
   8  -9  -2      665.42      589.87     40.66 o 
   8  -9  -2      665.42      641.79     34.34 o 
   8  -9  -2      665.42      632.45     42.04 o 
   7  -9  -2      190.24      212.10     21.98 o 
   7  -9  -2      190.24      226.66     27.75 o 
   7  -9  -2      190.24      190.94     25.55 o 
   6  -9  -2      661.36      742.07     47.26 o 
   6  -9  -2      661.36      695.64     37.36 o 
   6  -9  -2      661.36      682.18     45.06 o 
   5  -9  -2     3151.98     3189.18    133.52 o 
   5  -9  -2     3151.98     3071.86    112.92 o 
   5  -9  -2     3151.98     3263.08    134.35 o 
   4  -9  -2     1239.44     1322.05     67.86 o 
   4  -9  -2     1239.44     1241.55     45.61 o 
   4  -9  -2     1239.44     1182.75     55.22 o 
   4  -9  -2     1239.44     1193.47     66.76 o 
   3  -9  -2     2903.66     2769.65    125.01 o 
   3  -9  -2     2903.66     2784.76    126.93 o 
   3  -9  -2     2903.66     3028.45    106.05 o 
   3  -9  -2     2903.66     2945.76     99.46 o 
   3  -9  -2     2903.66     2895.75    107.42 o 
  -3   9   2     2903.66     2970.21    121.16 o 
   2  -9  -2       29.56       36.27     10.71 o 
   2  -9  -2       29.56       26.37     15.93 o 
   2  -9  -2       29.56       15.93     10.71 o 
   2  -9  -2       29.56       28.30     15.11 o 
  -2   9   2       29.56       45.06      9.89 o 
  -2   9   2       29.56       42.31     16.21 o 
   1  -9  -2      298.15      291.22     35.99 o 
   1  -9  -2      298.15      303.86     21.98 o 
   1  -9  -2      298.15      316.50     37.09 o 
   1  -9  -2      298.15      291.22     28.02 o 
  -1   9   2      298.15      273.64     16.76 o 
  -1   9   2      298.15      266.50     15.93 o 
  -1   9   2      298.15      261.00     22.25 o 
   0  -9  -2     1705.34     1695.42     66.21 o 
   0  -9  -2     1705.34     1696.52     71.98 o 
   0  -9  -2     1705.34     1659.98     89.84 o 
   0  -9  -2     1705.34     1636.90     87.64 o 
   0   9   2     1705.34     1730.03     64.01 o 
   0   9   2     1705.34     1668.49     68.41 o 
   0   9   2     1705.34     1761.08     89.57 o 
   0   9   2     1705.34     1846.80     65.11 o 
   0   9   2     1705.34     1467.66     85.72 o 
  -1  -9  -2      937.88      987.14     48.35 o 
  -1  -9  -2      937.88      908.29     41.21 o 
  -1  -9  -2      937.88      846.20     60.99 o 
   1   9   2      937.88      968.18     43.68 o 
   1   9   2      937.88     1023.13     64.56 o 
   1   9   2      937.88      795.92     59.89 o 
   1   9   2      937.88      967.36     48.08 o 
  -2  -9  -2      124.95      130.50     13.19 o 
  -2  -9  -2      124.95      175.01     29.67 o 
   2   9   2      124.95      107.42     17.03 o 
   2   9   2      124.95      115.39     29.12 o 
   2   9   2      124.95      104.40     20.61 o 
  -3  -9  -2       91.16       67.04     23.90 o 
   3   9   2       91.16       84.62     26.92 o 
   3   9   2       91.16       75.83     17.03 o 
   3   9   2       91.16       76.38     20.61 o 
  -4  -9  -2      545.19      550.03     57.15 o 
   4   9   2      545.19      653.61     65.94 o 
   4   9   2      545.19      617.34     45.33 o 
   4   9   2      545.19      558.55     38.19 o 
   5   9   2      629.20      624.48     48.35 o 
   5   9   2      629.20      597.56     66.76 o 
   6 -10  -2        2.25        7.97     12.64 o 
   6 -10  -2        2.25        7.42     16.21 o 
   6 -10  -2        2.25       16.21     14.56 o 
   5 -10  -2      510.89      463.49     40.66 o 
   5 -10  -2      510.89      470.63     32.97 o 
   5 -10  -2      510.89      525.30     43.13 o 
   4 -10  -2     2189.68     2007.25     83.25 o 
   4 -10  -2     2189.68     2135.00    101.93 o 
   4 -10  -2     2189.68     2083.07    100.28 o 
   3 -10  -2      121.31      118.41     25.55 o 
   3 -10  -2      121.31      135.72     20.88 o 
   3 -10  -2      121.31      154.68     28.57 o 
   3 -10  -2      121.31      140.67     17.03 o 
  -3  10   2      121.31      117.59     22.25 o 
   2 -10  -2     1906.79     1856.41     79.67 o 
   2 -10  -2     1906.79     1979.50     98.36 o 
   2 -10  -2     1906.79     1928.95     74.18 o 
   2 -10  -2     1906.79     1907.52     98.63 o 
  -2  10   2     1906.79     1943.23     94.51 o 
   1 -10  -2     2607.53     2493.26     99.73 o 
   1 -10  -2     2607.53     2569.36    123.36 o 
   1 -10  -2     2607.53     2574.58    120.61 o 
   1 -10  -2     2607.53     2470.73     92.86 o 
  -1  10   2     2607.53     2566.89     85.17 o 
  -1  10   2     2607.53     2517.16     84.62 o 
  -1  10   2     2607.53     2630.08     93.41 o 
   0 -10  -2     2608.88     2563.87     94.24 o 
   0 -10  -2     2608.88     2515.79    100.83 o 
   0 -10  -2     2608.88     2674.04    126.65 o 
   0 -10  -2     2608.88     2686.13    124.18 o 
   0  10   2     2608.88     2601.51     97.26 o 
   0  10   2     2608.88     2537.22    123.08 o 
   0  10   2     2608.88     2474.85     90.66 o 
  -1 -10  -2      740.93      662.67     34.89 o 
  -1 -10  -2      740.93      635.20     54.12 o 
  -1 -10  -2      740.93      715.97     41.21 o 
   1  10   2      740.93      661.30     36.54 o 
   1  10   2      740.93      847.30     61.54 o 
   1  10   2      740.93      776.41     42.86 o 
  -2 -10  -2      156.41      165.12     15.11 o 
   2  10   2      156.41      148.63     23.35 o 
   2  10   2      156.41      154.40     20.88 o 
   2  10   2      156.41      177.48     35.17 o 
   3  10   2       59.15       44.23     16.48 o 
   3  10   2       59.15       27.47     16.48 o 
   3  10   2       59.15       39.84     25.55 o 
   4  10   2      310.65      371.17     40.94 o 
   4  10   2      310.65      355.24     34.07 o 
   7 -11  -2      945.78      946.20     60.72 o 
   7 -11  -2      945.78      918.18     49.45 o 
   6 -11  -2     2307.94     2244.62    110.72 o 
   6 -11  -2     2307.94     2380.34     93.14 o 
   5 -11  -2      980.41     1043.46     65.39 o 
   5 -11  -2      980.41      962.14     51.93 o 
   4 -11  -2      466.91      476.12     34.89 o 
   4 -11  -2      466.91      463.76     47.26 o 
   3 -11  -2      341.95      340.68     28.30 o 
   3 -11  -2      341.95      332.43     32.69 o 
   3 -11  -2      341.95      398.92     45.06 o 
   2 -11  -2       67.11       45.06     20.88 o 
   2 -11  -2       67.11       71.43     15.39 o 
   2 -11  -2       67.11       48.35     16.76 o 
   1 -11  -2      122.69      130.78     29.95 o 
   1 -11  -2      122.69       84.34     20.06 o 
   1 -11  -2      122.69      109.07     17.86 o 
  -1  11   2      122.69      111.54     11.81 o 
   0 -11  -2        1.16       -7.97     12.36 o 
   0 -11  -2        1.16       -4.67      9.62 o 
   0 -11  -2        1.16        6.32     17.58 o 
   0  11   2        1.16       -1.10      9.07 o 
   0  11   2        1.16        5.49     11.81 o 
  -1 -11  -2      401.62      343.97     25.00 o 
   1  11   2      401.62      339.30     26.37 o 
   1  11   2      401.62      386.83     35.44 o 
  -2 -11  -2      310.78      356.89     20.61 o 
   2  11   2      310.78      281.33     32.42 o 
   2  11   2      310.78      302.49     29.12 o 
   3  11   2     1403.32     1394.85     66.21 o 
   3  11   2     1403.32     1472.33     74.18 o 
   6 -12  -2       10.06       -5.77     17.86 o 
   6 -12  -2       10.06       -9.89     13.19 o 
   5 -12  -2      476.85      416.50     47.80 o 
   5 -12  -2      476.85      495.36     36.82 o 
   4 -12  -2      828.69      789.33     61.82 o 
   4 -12  -2      828.69      900.05     51.38 o 
   3 -12  -2     1794.55     1716.57     81.32 o 
   3 -12  -2     1794.55     1945.70     75.83 o 
   3 -12  -2     1794.55     1842.13    101.65 o 
   2 -12  -2     1537.54     1536.07     92.31 o 
   2 -12  -2     1537.54     1510.24     65.39 o 
   2 -12  -2     1537.54     1489.64     71.98 o 
   1 -12  -2      756.75      789.33     43.68 o 
   1 -12  -2      756.75      811.58     50.00 o 
   1 -12  -2      756.75      732.73     63.19 o 
  -1  12   2      756.75      834.66     32.42 o 
   0 -12  -2      210.94      189.30     23.35 o 
   0 -12  -2      210.94      264.30     31.32 o 
   0  12   2      210.94      205.78     20.61 o 
  -1 -12  -2      144.31      163.20     20.06 o 
   1  12   2      144.31      175.01     21.98 o 
  -2 -12  -2       48.36       37.09      9.89 o 
   2  12   2       48.36       48.35     20.06 o 
   2  12   2       48.36       10.99     14.29 o 
   6 -13  -2       29.99       42.04     23.08 o 
   6 -13  -2       29.99       49.18     19.23 o 
   5 -13  -2       10.70       13.74     20.88 o 
   5 -13  -2       10.70        1.65     15.11 o 
   4 -13  -2       85.89       56.87     25.55 o 
   4 -13  -2       85.89       92.04     22.53 o 
   3 -13  -2      335.97      266.50     32.97 o 
   3 -13  -2      335.97      331.06     47.53 o 
   3 -13  -2      335.97      329.69     30.50 o 
   2 -13  -2       98.83      124.46     25.00 o 
   2 -13  -2       98.83       95.61     20.06 o 
   2 -13  -2       98.83      111.82     32.14 o 
   1 -13  -2       21.75        0.27     15.66 o 
   1 -13  -2       21.75       32.97     15.11 o 
  -1  13   2       21.75       14.29      6.87 o 
   0 -13  -2      393.60      382.71     30.22 o 
   0  13   2      393.60      406.61     27.47 o 
  -1 -13  -2     1000.14     1133.85     50.55 o 
   1  13   2     1000.14      987.14     50.55 o 
   5 -14  -2        4.57       20.61     18.68 o 
   5 -14  -2        4.57      -13.19     19.51 o 
   4 -14  -2       97.72       90.39     23.90 o 
   4 -14  -2       97.72       45.88     26.10 o 
   3 -14  -2      114.69      102.75     33.79 o 
   3 -14  -2      114.69      128.30     26.37 o 
   3 -14  -2      114.69      129.68     23.08 o 
   2 -14  -2       26.72       48.63     20.88 o 
   2 -14  -2       26.72       34.89     17.03 o 
   1 -14  -2        9.28       36.82     16.76 o 
   1 -14  -2        9.28       10.99     18.41 o 
   0 -14  -2       85.34       69.51     18.13 o 
   0  14   2       85.34       39.56     14.01 o 
   0  16  -3       98.26      132.97     18.13 o 
   0 -16   3       98.26      112.64     20.33 o 
  -1  16  -3       32.12       31.05      8.24 o 
   1 -16   3       32.12       18.41     19.23 o 
   1 -16   3       32.12       38.74     17.31 o 
   2 -16   3      395.04      419.53     36.54 o 
   2 -16   3      395.04      373.92     40.11 o 
   3 -16   3      325.24      399.20     57.42 o 
   3 -16   3      325.24      390.13     36.27 o 
   3 -16   3      325.24      427.22     42.58 o 
   4 -16   3     1789.24     1784.71    112.64 o 
   4 -16   3     1789.24     1924.27     88.47 o 
   1  15  -3     1776.47     1786.63     76.10 o 
  -1 -15   3     1776.47     1858.89     71.71 o 
   0  15  -3     1565.97     1669.59     64.84 o 
   0 -15   3     1565.97     1509.14     67.86 o 
  -1  15  -3      326.76      363.75     20.33 o 
   1 -15   3      326.76      351.94     36.82 o 
   1 -15   3      326.76      387.11     33.24 o 
   2 -15   3       69.44       68.68     29.12 o 
   2 -15   3       69.44       57.15     17.86 o 
   2 -15   3       69.44       72.26     21.15 o 
   3 -15   3      249.97      168.96     28.30 o 
   3 -15   3      249.97      217.87     26.65 o 
   3 -15   3      249.97      227.76     41.76 o 
   4 -15   3      302.95      350.29     50.00 o 
   4 -15   3      302.95      325.02     35.44 o 
   5 -15   3        2.15      -14.56     15.11 o 
   5 -15   3        2.15       -8.79     19.78 o 
   2  14  -3      179.06      194.79     28.02 o 
   2  14  -3      179.06      136.27     22.25 o 
  -2 -14   3      179.06      177.21     13.46 o 
   1  14  -3      309.52      324.74     28.85 o 
  -1 -14   3      309.52      299.47     23.35 o 
   0  14  -3        4.74       20.33     11.26 o 
   0 -14   3        4.74       20.88     15.11 o 
   0 -14   3        4.74       24.73     13.19 o 
  -1  14  -3      173.93      159.35     14.84 o 
   1 -14   3      173.93      185.17     22.80 o 
   1 -14   3      173.93      149.18     24.45 o 
   1 -14   3      173.93      190.12     37.09 o 
   2 -14   3      196.55      240.12     40.94 o 
   2 -14   3      196.55      190.12     27.47 o 
   2 -14   3      196.55      200.83     24.18 o 
   3 -14   3      848.52      909.11     52.48 o 
   3 -14   3      848.52      850.87     68.14 o 
   3 -14   3      848.52      916.81     46.98 o 
   4 -14   3     1844.26     1812.73     81.32 o 
   4 -14   3     1844.26     1802.57    102.75 o 
   5 -14   3     1416.37     1369.85     86.54 o 
   5 -14   3     1416.37     1390.46     68.14 o 
   6 -14   3      228.04      335.46     34.07 o 
   6 -14   3      228.04      326.67     46.16 o 
   3  13  -3       33.34       22.80     17.58 o 
   3  13  -3       33.34       34.89     16.76 o 
   2  13  -3      240.26      300.29     28.30 o 
   2  13  -3      240.26      244.79     29.12 o 
  -2 -13   3      240.26      221.99     15.66 o 
   1  13  -3       24.54       17.03     12.36 o 
   1  13  -3       24.54       17.31     12.91 o 
  -1 -13   3       24.54        9.89     10.17 o 
   0  13  -3       47.19       64.01     13.74 o 
   0  13  -3       47.19       40.11     14.01 o 
   0 -13   3       47.19       54.67     23.35 o 
   0 -13   3       47.19       50.55     13.74 o 
   0 -13   3       47.19       35.44     15.93 o 
  -1  13  -3      603.34      643.16     28.30 o 
   1 -13   3      603.34      548.65     33.79 o 
   1 -13   3      603.34      610.75     39.01 o 
   1 -13   3      603.34      599.76     59.89 o 
   2 -13   3      207.87      228.31     23.90 o 
   2 -13   3      207.87      239.02     37.64 o 
   2 -13   3      207.87      252.49     28.02 o 
   3 -13   3      793.06      842.35     43.41 o 
   3 -13   3      793.06      880.54     48.90 o 
   3 -13   3      793.06      841.25     62.64 o 
   4 -13   3      389.23      393.98     34.34 o 
   4 -13   3      389.23      325.57     43.13 o 
   5 -13   3        5.07       10.71     13.74 o 
   5 -13   3        5.07       20.33     17.86 o 
   6 -13   3      239.39      262.38     38.46 o 
   6 -13   3      239.39      200.56     26.37 o 
   4  12  -3      561.09      610.75     68.41 o 
   4  12  -3      561.09      628.33     44.51 o 
   4  12  -3      561.09      509.09     37.64 o 
   3  12  -3     1700.78     1760.80     79.95 o 
   3  12  -3     1700.78     1797.07    105.77 o 
   3  12  -3     1700.78     1766.02     75.28 o 
   2  12  -3     2670.67     2882.57    109.90 o 
   2  12  -3     2670.67     2766.90    104.40 o 
   2  12  -3     2670.67     2910.31    140.67 o 
  -2 -12   3     2670.67     2751.52     92.04 o 
   1  12  -3     1329.66     1410.79     85.99 o 
   1  12  -3     1329.66     1356.39     62.37 o 
   1  12  -3     1329.66     1370.13     58.52 o 
  -1 -12   3     1329.66     1403.92     56.05 o 
  -1 -12   3     1329.66     1381.66     63.19 o 
   0  12  -3      160.49      104.40     15.66 o 
   0  12  -3      160.49      170.61     30.77 o 
   0  12  -3      160.49      137.64     19.51 o 
   0 -12   3      160.49      141.77     20.88 o 
   0 -12   3      160.49      123.63     29.40 o 
   0 -12   3      160.49      144.51     18.13 o 
  -1  12  -3      254.59      304.41     18.13 o 
  -1  12  -3      254.59      291.50     25.55 o 
   1 -12   3      254.59      273.37     28.02 o 
   1 -12   3      254.59      254.41     37.64 o 
   1 -12   3      254.59      222.54     34.62 o 
   1 -12   3      254.59      252.21     23.63 o 
  -2  12  -3        9.61       15.66     15.93 o 
   2 -12   3        9.61       11.81     15.93 o 
   2 -12   3        9.61        2.47     11.54 o 
   2 -12   3        9.61       19.51     10.99 o 
   3 -12   3      442.67      429.42     28.02 o 
   3 -12   3      442.67      472.55     49.45 o 
   3 -12   3      442.67      437.39     31.87 o 
   4 -12   3       43.28       32.69     19.51 o 
   4 -12   3       43.28       53.85     16.21 o 
   5 -12   3       32.16       28.57     14.56 o 
   5 -12   3       32.16       10.99     16.48 o 
   6 -12   3       17.00       35.44     15.66 o 
   6 -12   3       17.00       19.78     17.58 o 
   7 -12   3      661.57      639.04     39.56 o 
   7 -12   3      661.57      677.78     51.93 o 
   5  11  -3       90.13       87.09     33.52 o 
   5  11  -3       90.13       93.14     23.35 o 
   4  11  -3        8.80        4.95     19.23 o 
   4  11  -3        8.80       16.21     15.93 o 
   4  11  -3        8.80       24.18     14.84 o 
   3  11  -3       78.47       70.61     16.48 o 
   3  11  -3       78.47       80.50     19.51 o 
   3  11  -3       78.47      104.95     29.12 o 
   2  11  -3        6.97        7.97     10.17 o 
   2  11  -3        6.97        6.32     12.09 o 
   2  11  -3        6.97        2.75     16.76 o 
  -2 -11   3        6.97       10.71      6.59 o 
   1  11  -3        1.99       -3.02      9.89 o 
   1  11  -3        1.99       -8.79     13.46 o 
   1  11  -3        1.99      -15.39     12.64 o 
   1  11  -3        1.99       -2.20      9.34 o 
  -1 -11   3        1.99        3.02     15.93 o 
  -1 -11   3        1.99        9.89      8.79 o 
  -1 -11   3        1.99       -9.62     10.44 o 
   0  11  -3     1130.07     1103.90     50.83 o 
   0  11  -3     1130.07     1169.84     70.33 o 
   0  11  -3     1130.07     1135.22     48.08 o 
   0  11  -3     1130.07     1082.75     48.08 o 
   0  11  -3     1130.07     1133.30     68.41 o 
   0 -11   3     1130.07     1186.32     53.57 o 
   0 -11   3     1130.07     1094.01     48.63 o 
   0 -11   3     1130.07     1198.69     72.26 o 
   0 -11   3     1130.07     1211.60     70.06 o 
  -1  11  -3     4135.11     3983.17    137.37 o 
  -1  11  -3     4135.11     4102.96    130.23 o 
   1 -11   3     4135.11     3917.51    136.55 o 
   1 -11   3     4135.11     4023.28    141.49 o 
   1 -11   3     4135.11     4156.53    170.61 o 
   1 -11   3     4135.11     4024.66    173.09 o 
  -2  11  -3     4416.66     4160.65    173.09 o 
  -2  11  -3     4416.66     4327.42    142.04 o 
   2 -11   3     4416.66     4276.32    148.63 o 
   2 -11   3     4416.66     4350.50    177.21 o 
   2 -11   3     4416.66     4213.40    143.41 o 
   2 -11   3     4416.66     4266.15    179.68 o 
  -3  11  -3     1189.14     1179.73     64.01 o 
   3 -11   3     1189.14     1156.38     70.61 o 
   3 -11   3     1189.14     1271.49     50.83 o 
   3 -11   3     1189.14     1189.07     54.95 o 
   3 -11   3     1189.14     1222.87     69.78 o 
   4 -11   3     1850.68     1929.77     76.93 o 
   4 -11   3     1850.68     1717.67     93.41 o 
   4 -11   3     1850.68     2143.79     96.98 o 
   5 -11   3       15.91        0.27     13.46 o 
   5 -11   3       15.91       35.72     17.31 o 
   5 -11   3       15.91       10.44     11.26 o 
   6 -11   3      204.56      203.31     23.08 o 
   6 -11   3      204.56      264.30     33.79 o 
   7 -11   3      531.18      519.26     42.86 o 
   7 -11   3      531.18      496.73     32.69 o 
   5  10  -3     1017.68     1097.58     79.12 o 
   5  10  -3     1017.68     1090.72     60.17 o 
   4  10  -3     2563.39     2378.69    100.01 o 
   4  10  -3     2563.39     2528.70     95.06 o 
   4  10  -3     2563.39     2587.50    129.13 o 
   3  10  -3     3333.43     3285.88    115.67 o 
   3  10  -3     3333.43     3030.10    147.54 o 
   3  10  -3     3333.43     3274.89    120.89 o 
   2  10  -3     2368.88     2307.54     89.29 o 
   2  10  -3     2368.88     2231.71    112.37 o 
   2  10  -3     2368.88     2310.28    112.09 o 
   2  10  -3     2368.88     2274.57     85.17 o 
  -2 -10   3     2368.88     2394.35     75.55 o 
  -2 -10   3     2368.88     2222.09     75.55 o 
  -2 -10   3     2368.88     2281.16     87.09 o 
   1  10  -3     2064.32     2086.10     99.73 o 
   1  10  -3     2064.32     1986.09     74.73 o 
   1  10  -3     2064.32     1989.66     99.73 o 
   1  10  -3     2064.32     1977.30     77.48 o 
  -1 -10   3     2064.32     1970.71     72.53 o 
  -1 -10   3     2064.32     1981.70     98.36 o 
  -1 -10   3     2064.32     2072.91    100.83 o 
  -1 -10   3     2064.32     1987.74     73.08 o 
  -1 -10   3     2064.32     2031.70     78.58 o 
   0  10  -3      110.14      104.68     13.74 o 
   0  10  -3      110.14      127.48     23.90 o 
   0  10  -3      110.14       99.73     14.56 o 
   0  10  -3      110.14      115.67     23.35 o 
   0 -10   3      110.14       80.50     14.84 o 
   0 -10   3      110.14       90.39     13.46 o 
   0 -10   3      110.14       86.82     21.15 o 
   0 -10   3      110.14      131.33     24.45 o 
  -1  10  -3      375.73      410.46     20.06 o 
  -1  10  -3      375.73      385.73     38.19 o 
  -1  10  -3      375.73      400.57     24.73 o 
   1 -10   3      375.73      434.36     42.58 o 
   1 -10   3      375.73      332.71     23.08 o 
   1 -10   3      375.73      468.16     37.36 o 
   1 -10   3      375.73      333.53     26.10 o 
  -2  10  -3      626.59      696.46     45.88 o 
  -2  10  -3      626.59      680.25     31.87 o 
   2 -10   3      626.59      670.09     32.97 o 
   2 -10   3      626.59      690.97     46.71 o 
   2 -10   3      626.59      700.59     49.18 o 
   2 -10   3      626.59      669.54     36.54 o 
  -3  10  -3      229.63      237.10     26.92 o 
   3 -10   3      229.63      213.20     18.13 o 
   3 -10   3      229.63      225.29     30.77 o 
   3 -10   3      229.63      222.54     21.15 o 
   3 -10   3      229.63      190.94     27.20 o 
   3 -10   3      229.63      236.55     22.25 o 
   4 -10   3      769.79      720.09     47.53 o 
   4 -10   3      769.79      725.31     31.05 o 
   4 -10   3      769.79      675.03     36.27 o 
   4 -10   3      769.79      644.26     46.71 o 
  -5  10  -3     2007.84     1937.74     78.85 o 
   5 -10   3     2007.84     1976.48     94.79 o 
   5 -10   3     2007.84     2036.09     76.93 o 
   5 -10   3     2007.84     2090.22     95.33 o 
  -6  10  -3     1987.70     1966.31     82.15 o 
   6 -10   3     1987.70     2066.04     97.26 o 
   6 -10   3     1987.70     2070.71     96.43 o 
   6 -10   3     1987.70     2086.92     77.75 o 
   7 -10   3      785.07      955.82     58.24 o 
   7 -10   3      785.07      824.77     41.21 o 
   7 -10   3      785.07      824.77     53.02 o 
   6   9  -3        2.95       15.66     16.76 o 
   6   9  -3        2.95       19.78     23.35 o 
   5   9  -3      291.55      238.75     39.56 o 
   5   9  -3      291.55      262.10     30.22 o 
   4   9  -3      426.09      431.34     28.85 o 
   4   9  -3      426.09      404.14     46.43 o 
   4   9  -3      426.09      425.57     32.97 o 
   3   9  -3     1220.31     1251.16     53.02 o 
   3   9  -3     1220.31     1267.37     73.63 o 
   3   9  -3     1220.31     1139.62     71.71 o 
   3   9  -3     1220.31     1244.29     57.15 o 
  -3  -9   3     1220.31     1221.77     70.88 o 
   2   9  -3     1371.44     1336.06     74.73 o 
   2   9  -3     1371.44     1305.29     54.95 o 
   2   9  -3     1371.44     1466.28     77.20 o 
   2   9  -3     1371.44     1406.67     59.07 o 
  -2  -9   3     1371.44     1403.37     75.00 o 
  -2  -9   3     1371.44     1300.07     46.16 o 
  -2  -9   3     1371.44     1364.36     45.88 o 
  -2  -9   3     1371.44     1365.73     57.15 o 
   1   9  -3      482.42      513.21     40.94 o 
   1   9  -3      482.42      473.65     26.10 o 
   1   9  -3      482.42      483.54     39.56 o 
   1   9  -3      482.42      451.40     28.30 o 
  -1  -9   3      482.42      458.81     28.02 o 
  -1  -9   3      482.42      511.84     40.11 o 
  -1  -9   3      482.42      490.14     39.29 o 
   0   9  -3     6750.05     6997.61    220.62 o 
   0   9  -3     6750.05     6757.49    258.80 o 
   0   9  -3     6750.05     6860.24    218.14 o 
   0   9  -3     6750.05     6465.72    259.08 o 
   0   9  -3     6750.05     7174.82    219.24 o 
   0  -9   3     6750.05     7217.40    264.02 o 
   0  -9   3     6750.05     6719.30    218.42 o 
   0  -9   3     6750.05     7037.18    260.45 o 
   0  -9   3     6750.05     6603.64    221.71 o 
  -1   9  -3     2250.96     2097.91     79.95 o 
  -1   9  -3     2250.96     2292.70     74.73 o 
  -1   9  -3     2250.96     2308.64    100.28 o 
   1  -9   3     2250.96     2323.75    103.85 o 
   1  -9   3     2250.96     2228.41     82.97 o 
   1  -9   3     2250.96     2200.11     79.12 o 
   1  -9   3     2250.96     2202.04    100.28 o 
  -2   9  -3     2232.39     2198.46     97.81 o 
  -2   9  -3     2232.39     2359.19     78.30 o 
   2  -9   3     2232.39     2225.39     82.70 o 
   2  -9   3     2232.39     2153.13    101.65 o 
   2  -9   3     2232.39     2173.46     99.73 o 
   2  -9   3     2232.39     2296.27     79.12 o 
  -3   9  -3      770.43      803.89     44.23 o 
   3  -9   3      770.43      785.75     32.97 o 
   3  -9   3      770.43      779.16     36.54 o 
   3  -9   3      770.43      773.39     37.91 o 
   3  -9   3      770.43      783.28     48.90 o 
   3  -9   3      770.43      773.39     46.98 o 
   4  -9   3      143.45      161.00     23.63 o 
   4  -9   3      143.45      168.14     24.18 o 
   4  -9   3      143.45      142.32     17.03 o 
   4  -9   3      143.45      150.56     16.48 o 
   4  -9   3      143.45      157.15     11.54 o 
  -5   9  -3      121.76      111.27     17.58 o 
   5  -9   3      121.76      107.42     15.11 o 
   5  -9   3      121.76      121.16     21.43 o 
   5  -9   3      121.76      107.70     20.33 o 
   5  -9   3      121.76      112.64     14.29 o 
  -6   9  -3      117.02      131.05     20.33 o 
   6  -9   3      117.02      100.83     20.33 o 
   6  -9   3      117.02      125.28     16.48 o 
   6  -9   3      117.02      126.38     23.08 o 
   7  -9   3       13.24       28.57     14.84 o 
   7  -9   3       13.24       11.54     15.66 o 
   7  -9   3       13.24       10.99     10.99 o 
   8  -9   3      221.74      225.01     22.25 o 
   8  -9   3      221.74      228.03     29.67 o 
   6   8  -3      314.63      300.02     32.42 o 
   6   8  -3      314.63      343.70     46.43 o 
   5   8  -3      103.70      106.60     20.61 o 
   5   8  -3      103.70      128.85     29.12 o 
   4   8  -3       49.47       51.65     20.33 o 
   4   8  -3       49.47       51.10     12.64 o 
   4   8  -3       49.47       40.11     14.56 o 
   3   8  -3       93.91       71.71     15.11 o 
   3   8  -3       93.91       57.42     18.96 o 
   3   8  -3       93.91       69.51     18.96 o 
   3   8  -3       93.91       63.19     12.36 o 
  -3  -8   3       93.91       60.99     17.86 o 
   2   8  -3      493.21      375.02     39.84 o 
   2   8  -3      493.21      470.35     25.83 o 
   2   8  -3      493.21      506.89     40.66 o 
   2   8  -3      493.21      492.06     29.12 o 
  -2  -8   3      493.21      485.19     38.46 o 
  -2  -8   3      493.21      523.10     17.86 o 
  -2  -8   3      493.21      389.03     26.10 o 
   1   8  -3      100.27       96.98     19.51 o 
   1   8  -3      100.27       62.64     16.21 o 
   1   8  -3      100.27       81.05     12.91 o 
   1   8  -3      100.27       64.01     10.71 o 
  -1  -8   3      100.27       70.06     12.36 o 
  -1  -8   3      100.27       85.72     10.71 o 
  -1  -8   3      100.27      120.61     12.09 o 
  -1  -8   3      100.27      120.61     20.88 o 
  -1  -8   3      100.27       71.98     18.13 o 
   0   8  -3       81.46       93.14     18.41 o 
   0   8  -3       81.46       82.42     10.99 o 
   0   8  -3       81.46       95.88     18.41 o 
   0   8  -3       81.46       74.73     11.54 o 
   0   8  -3       81.46       70.88     10.44 o 
   0  -8   3       81.46       40.94     14.29 o 
   0  -8   3       81.46       80.22     16.76 o 
   0  -8   3       81.46       51.38     10.44 o 
   0  -8   3       81.46       82.42     10.99 o 
  -1   8  -3     1347.38     1375.07     48.08 o 
  -1   8  -3     1347.38     1432.22     53.57 o 
  -1   8  -3     1347.38     1249.51     65.66 o 
   1  -8   3     1347.38     1402.00     69.78 o 
   1  -8   3     1347.38     1415.73     51.93 o 
   1  -8   3     1347.38     1407.76     54.95 o 
   1  -8   3     1347.38     1346.50     67.31 o 
  -2   8  -3     1959.53     1953.40     84.62 o 
  -2   8  -3     1959.53     1799.54     67.04 o 
   2  -8   3     1959.53     2035.82     68.14 o 
   2  -8   3     1959.53     1888.83     86.54 o 
   2  -8   3     1959.53     2010.82     89.29 o 
   2  -8   3     1959.53     2055.88     71.43 o 
   2  -8   3     1959.53     1912.19     71.43 o 
  -3   8  -3      550.05      648.11     35.99 o 
   3  -8   3      550.05      661.30     40.11 o 
   3  -8   3      550.05      616.79     30.50 o 
   3  -8   3      550.05      642.34     40.39 o 
   3  -8   3      550.05      623.38     25.83 o 
   3  -8   3      550.05      581.90     29.67 o 
   4  -8   3       39.65       14.29     10.99 o 
   4  -8   3       39.65       50.28     14.01 o 
   4  -8   3       39.65       42.31      9.89 o 
   4  -8   3       39.65       22.53      7.69 o 
  -5   8  -3     3613.31     3541.94    126.11 o 
   5  -8   3     3613.31     3358.69    139.02 o 
   5  -8   3     3613.31     3457.60    115.39 o 
   5  -8   3     3613.31     3474.63    113.74 o 
   5  -8   3     3613.31     3447.16    138.47 o 
  -6   8  -3     3226.28     3031.47    119.79 o 
   6  -8   3     3226.28     3186.15    106.05 o 
   6  -8   3     3226.28     2991.91    129.13 o 
   6  -8   3     3226.28     3262.53    107.42 o 
   6  -8   3     3226.28     3429.57    133.25 o 
  -7   8  -3     1532.55     1505.30     70.88 o 
   7  -8   3     1532.55     1353.92     54.95 o 
   7  -8   3     1532.55     1473.43     71.16 o 
   7  -8   3     1532.55     1471.23     72.81 o 
   8  -8   3      618.06      576.40     40.94 o 
   8  -8   3      618.06      583.00     31.87 o 
   8  -8   3      618.06      611.84     43.41 o 
   6   7  -3     1452.03     1344.57     64.56 o 
   6   7  -3     1452.03     1420.95     83.52 o 
   5   7  -3     1413.17     1516.29     83.25 o 
   5   7  -3     1413.17     1521.78     67.59 o 
   4   7  -3      503.91      419.53     30.22 o 
   4   7  -3      503.91      542.34     42.86 o 
   4   7  -3      503.91      501.67     27.47 o 
   4   7  -3      503.91      539.59     42.86 o 
  -4  -7   3      503.91      477.22     36.27 o 
   3   7  -3      393.62      389.86     39.01 o 
   3   7  -3      393.62      459.36     28.85 o 
   3   7  -3      393.62      378.04     23.08 o 
   3   7  -3      393.62      359.08     26.10 o 
   3   7  -3      393.62      423.65     36.27 o 
  -3  -7   3      393.62      371.45     32.42 o 
   2   7  -3        1.94        4.12      9.62 o 
   2   7  -3        1.94       -6.04      7.69 o 
   2   7  -3        1.94        2.20      9.62 o 
   2   7  -3        1.94       -1.65      6.32 o 
  -2  -7   3        1.94       -2.75      9.62 o 
  -2  -7   3        1.94      -10.44      8.52 o 
  -2  -7   3        1.94        0.55      3.57 o 
   1   7  -3      224.13      243.97     17.58 o 
   1   7  -3      224.13      228.86     26.92 o 
   1   7  -3      224.13      236.83     16.21 o 
   1   7  -3      224.13      225.56     26.37 o 
  -1  -7   3      224.13      232.15     15.11 o 
  -1  -7   3      224.13      262.10     18.96 o 
  -1  -7   3      224.13      245.07     26.92 o 
  -1  -7   3      224.13      250.84     15.39 o 
  -1  -7   3      224.13      272.54     28.02 o 
   0   7  -3     1968.74     2015.76     68.96 o 
   0   7  -3     1968.74     1957.79     87.64 o 
   0   7  -3     1968.74     2008.62     70.61 o 
   0   7  -3     1968.74     2005.87     69.51 o 
   0  -7   3     1968.74     2074.83     87.92 o 
   0  -7   3     1968.74     2069.89     89.57 o 
   0  -7   3     1968.74     1963.56     71.71 o 
   0  -7   3     1968.74     1856.41     68.96 o 
   0  -7   3     1968.74     1979.77     68.96 o 
  -1   7  -3     1240.59     1245.12     60.44 o 
  -1   7  -3     1240.59     1255.83     47.53 o 
  -1   7  -3     1240.59     1140.99     42.31 o 
   1  -7   3     1240.59     1199.51     48.35 o 
   1  -7   3     1240.59     1281.66     60.44 o 
   1  -7   3     1240.59     1309.96     46.43 o 
   1  -7   3     1240.59     1265.72     61.82 o 
  -2   7  -3      164.94      142.59     11.26 o 
  -2   7  -3      164.94      151.93     19.23 o 
  -2   7  -3      164.94      163.74     19.23 o 
   2  -7   3      164.94      179.95     15.39 o 
   2  -7   3      164.94      134.62     18.68 o 
   2  -7   3      164.94      145.06     19.78 o 
   2  -7   3      164.94      117.59     13.46 o 
   2  -7   3      164.94      140.67     11.81 o 
  -3   7  -3       44.36       25.83      9.34 o 
   3  -7   3       44.36       31.05     10.99 o 
   3  -7   3       44.36       21.70      7.42 o 
   3  -7   3       44.36       19.23      9.62 o 
  -4   7  -3     2280.24     2114.94     83.25 o 
   4  -7   3     2280.24     2166.05     93.41 o 
   4  -7   3     2280.24     2152.58     75.55 o 
   4  -7   3     2280.24     2233.63     92.86 o 
   4  -7   3     2280.24     2287.75     74.73 o 
  -5   7  -3      440.38      432.17     30.77 o 
   5  -7   3      440.38      449.20     32.97 o 
   5  -7   3      440.38      464.31     23.08 o 
   5  -7   3      440.38      437.11     31.32 o 
   5  -7   3      440.38      488.21     23.63 o 
  -6   7  -3       63.26       57.70     16.48 o 
   6  -7   3       63.26       48.08     14.01 o 
   6  -7   3       63.26       59.07     10.44 o 
   6  -7   3       63.26       46.16      9.89 o 
   6  -7   3       63.26       79.67     17.86 o 
   8  -7   3        3.45       21.15     14.01 o 
   8  -7   3        3.45       25.00     11.54 o 
   7   6  -3        5.39        7.42     14.01 o 
   7   6  -3        5.39       -6.04     17.03 o 
   6   6  -3       46.76       51.10     16.48 o 
   6   6  -3       46.76       55.22     21.43 o 
   5   6  -3     2247.45     2193.79     87.09 o 
   5   6  -3     2247.45     2390.23    107.42 o 
   5   6  -3     2247.45     2246.27    106.05 o 
   4   6  -3        3.62        8.52      9.62 o 
   4   6  -3        3.62       -6.32     11.54 o 
   4   6  -3        3.62       22.53     12.91 o 
   4   6  -3        3.62       17.31      9.89 o 
   4   6  -3        3.62       -7.97      6.04 o 
  -4  -6   3        3.62       25.83     12.36 o 
   3   6  -3     2023.39     2147.09     95.88 o 
   3   6  -3     2023.39     2198.46     79.12 o 
   3   6  -3     2023.39     2088.57     78.30 o 
   3   6  -3     2023.39     2057.80     95.06 o 
   3   6  -3     2023.39     2153.68     73.63 o 
  -3  -6   3     2023.39     2048.18     91.49 o 
   2   6  -3    15021.02    15506.84    469.25 o 
   2   6  -3    15021.02    15824.17    470.35 o 
   2   6  -3    15021.02    15860.98    536.84 o 
   2   6  -3    15021.02    15329.09    466.51 o 
   2   6  -3    15021.02    15080.72    536.29 o 
  -2  -6   3    15021.02    13508.94    465.68 o 
  -2  -6   3    15021.02    15370.30    533.82 o 
  -2  -6   3    15021.02    15392.28    534.37 o 
   1   6  -3    17255.46    18332.54    631.35 o 
   1   6  -3    17255.46    18183.63    551.95 o 
   1   6  -3    17255.46    17885.54    629.70 o 
   1   6  -3    17255.46    18056.15    552.50 o 
  -1  -6   3    17255.46    18178.41    550.30 o 
  -1  -6   3    17255.46    17719.59    628.88 o 
  -1  -6   3    17255.46    17863.56    549.75 o 
  -1  -6   3    17255.46    18539.14    553.33 o 
   0   6  -3     3511.75     3522.71    115.39 o 
   0   6  -3     3511.75     3711.73    139.84 o 
   0   6  -3     3511.75     3635.90    115.94 o 
   0   6  -3     3511.75     3561.17    137.92 o 
   0   6  -3     3511.75     3608.15    116.76 o 
   0  -6   3     3511.75     3374.07    115.12 o 
   0  -6   3     3511.75     3607.60    139.84 o 
   0  -6   3     3511.75     3498.81    115.12 o 
   0  -6   3     3511.75     3681.78    117.86 o 
   0  -6   3     3511.75     3516.39    138.47 o 
  -1   6  -3      312.32      293.42     13.46 o 
  -1   6  -3      312.32      296.72     23.63 o 
  -1   6  -3      312.32      297.82     16.76 o 
   1  -6   3      312.32      306.88     17.86 o 
   1  -6   3      312.32      291.50     23.90 o 
   1  -6   3      312.32      298.09     23.35 o 
   1  -6   3      312.32      291.77     17.86 o 
   1  -6   3      312.32      314.03     16.21 o 
  -2   6  -3     3107.71     3226.81    102.48 o 
  -2   6  -3     3107.71     3176.54    122.26 o 
  -2   6  -3     3107.71     3346.88    123.91 o 
   2  -6   3     3107.71     3144.67    105.77 o 
   2  -6   3     3107.71     3055.93    124.18 o 
   2  -6   3     3107.71     3296.32    105.77 o 
   2  -6   3     3107.71     3221.04    126.38 o 
   2  -6   3     3107.71     3267.48    101.93 o 
  -3   6  -3      106.49       93.41     11.81 o 
   3  -6   3      106.49      120.34     16.21 o 
   3  -6   3      106.49      133.25     17.31 o 
   3  -6   3      106.49      114.84     10.17 o 
   3  -6   3      106.49      115.39     10.99 o 
  -4   6  -3       93.20       90.94     15.66 o 
   4  -6   3       93.20       91.76     10.17 o 
   4  -6   3       93.20      109.07     10.44 o 
   4  -6   3       93.20       78.03     14.29 o 
   4  -6   3       93.20      107.70     16.76 o 
  -5   6  -3      493.63      477.22     32.97 o 
   5  -6   3      493.63      467.88     32.69 o 
   5  -6   3      493.63      478.60     22.80 o 
   5  -6   3      493.63      507.72     23.35 o 
   5  -6   3      493.63      489.86     30.50 o 
  -6   6  -3      646.94      717.34     44.51 o 
   6  -6   3      646.94      667.07     28.30 o 
   6  -6   3      646.94      617.34     37.09 o 
   6  -6   3      646.94      606.35     38.74 o 
   6  -6   3      646.94      631.63     29.12 o 
  -7   6  -3       19.67       23.08     16.48 o 
   7  -6   3       19.67       21.43      9.62 o 
   7  -6   3       19.67       17.86      9.34 o 
   7  -6   3       19.67       -5.22     10.71 o 
   7  -6   3       19.67       22.25     13.46 o 
  -8   6  -3      474.06      516.78     49.73 o 
   8  -6   3      474.06      517.88     28.30 o 
   8  -6   3      474.06      528.32     37.64 o 
   8  -6   3      474.06      454.14     34.34 o 
   7   5  -3      415.37      430.79     45.61 o 
   7   5  -3      415.37      419.53     35.17 o 
   6   5  -3     1081.95     1032.20     62.09 o 
   6   5  -3     1081.95     1018.46     49.45 o 
   6   5  -3     1081.95     1059.94     62.64 o 
   5   5  -3     1977.70     1976.48     94.24 o 
   5   5  -3     1977.70     1985.54     77.20 o 
   5   5  -3     1977.70     2107.25     95.61 o 
   4   5  -3     1718.08     1668.77     78.85 o 
   4   5  -3     1718.08     1647.06     64.01 o 
   4   5  -3     1718.08     1696.52     64.56 o 
   4   5  -3     1718.08     1671.24     56.05 o 
   4   5  -3     1718.08     1591.84     78.03 o 
   3   5  -3     1315.63     1494.31     70.33 o 
   3   5  -3     1315.63     1420.68     56.05 o 
   3   5  -3     1315.63     1440.73     50.83 o 
   3   5  -3     1315.63     1439.09     69.23 o 
   3   5  -3     1315.63     1528.65     57.42 o 
  -3  -5   3     1315.63     1534.14     66.49 o 
   2   5  -3     1272.50     1504.20     71.43 o 
  -2  -5   3     1272.50     1607.50     70.88 o 
  -2  -5   3     1272.50     1599.81     69.78 o 
   1   5  -3     4935.80     4915.09    193.42 o 
   1   5  -3     4935.80     5463.19    167.59 o 
   1   5  -3     4935.80     5361.54    164.29 o 
   1   5  -3     4935.80     5304.12    193.14 o 
   1   5  -3     4935.80     5152.46    165.67 o 
  -1  -5   3     4935.80     5186.81    192.87 o 
  -1  -5   3     4935.80     5316.48    162.37 o 
  -1  -5   3     4935.80     5208.78    162.65 o 
  -1  -5   3     4935.80     5118.40    166.22 o 
   0   5  -3       28.08       27.47      6.04 o 
   0   5  -3       28.08       28.85      9.34 o 
   0   5  -3       28.08       10.99      8.24 o 
   0   5  -3       28.08       19.51      6.04 o 
   0   5  -3       28.08       21.98      6.04 o 
   0  -5   3       28.08       25.55      5.77 o 
   0  -5   3       28.08       29.12     10.17 o 
   0  -5   3       28.08       27.75      6.04 o 
   0  -5   3       28.08       24.18      6.87 o 
   0  -5   3       28.08       10.17      7.69 o 
  -1   5  -3       10.41       10.99      6.04 o 
  -1   5  -3       10.41       11.54      2.75 o 
  -1   5  -3       10.41       32.97      4.12 o 
  -1   5  -3       10.41        7.42      6.87 o 
  -1   5  -3       10.41        8.24      3.85 o 
   1  -5   3       10.41       32.97      6.32 o 
   1  -5   3       10.41       19.78      5.77 o 
   1  -5   3       10.41       29.95      5.22 o 
   1  -5   3       10.41       15.39      7.69 o 
   1  -5   3       10.41       28.02      8.52 o 
   1  -5   3       10.41       16.21      4.12 o 
  -2   5  -3    11674.20    11824.51    407.44 o 
  -2   5  -3    11674.20    11743.74    406.89 o 
   2  -5   3    11674.20    11314.59    409.64 o 
   2  -5   3    11674.20    11605.54    357.99 o 
   2  -5   3    11674.20    12213.54    411.28 o 
   2  -5   3    11674.20    11926.16    355.24 o 
   2  -5   3    11674.20    11559.11    358.81 o 
  -3   5  -3    15142.22    15113.41    520.36 o 
  -3   5  -3    15142.22    14722.19    520.36 o 
   3  -5   3    15142.22    15541.18    463.21 o 
   3  -5   3    15142.22    15458.76    527.77 o 
   3  -5   3    15142.22    15404.91    529.42 o 
   3  -5   3    15142.22    15326.89    463.49 o 
  -4   5  -3    10722.80    10911.55    348.64 o 
   4  -5   3    10722.80    10774.18    328.04 o 
   4  -5   3    10722.80    10422.24    375.02 o 
   4  -5   3    10722.80    10659.89    377.77 o 
   4  -5   3    10722.80    10867.87    327.49 o 
  -5   5  -3     3475.68     3465.84    132.97 o 
   5  -5   3     3475.68     3630.41    115.12 o 
   5  -5   3     3475.68     3547.71    137.64 o 
   5  -5   3     3475.68     3458.42    135.45 o 
   5  -5   3     3475.68     3767.23    114.57 o 
  -6   5  -3      308.67      336.01     35.44 o 
   6  -5   3      308.67      359.08     27.47 o 
   6  -5   3      308.67      299.47     19.51 o 
   6  -5   3      308.67      382.71     27.20 o 
   6  -5   3      308.67      317.60     18.68 o 
  -7   5  -3        5.59       -2.75     14.56 o 
   7  -5   3        5.59       -5.77     10.71 o 
   7  -5   3        5.59        0.55      7.97 o 
   7  -5   3        5.59        4.67      8.52 o 
   7  -5   3        5.59        3.85     11.26 o 
  -8   5  -3       69.43       47.80     23.63 o 
   8  -5   3       69.43       62.09     17.86 o 
   8  -5   3       69.43       45.06     17.31 o 
   8  -5   3       69.43       52.48     12.64 o 
   7   4  -3      388.60      392.88     40.39 o 
   7   4  -3      388.60      388.76     29.40 o 
   6   4  -3       67.18       66.21     14.56 o 
   6   4  -3       67.18       53.85     18.68 o 
   6   4  -3       67.18       70.33     18.13 o 
   5   4  -3      662.77      682.73     42.04 o 
   5   4  -3      662.77      612.67     31.60 o 
   5   4  -3      662.77      600.86     31.87 o 
   5   4  -3      662.77      635.47     42.04 o 
   4   4  -3      372.31      371.45     29.12 o 
   4   4  -3      372.31      352.49     21.43 o 
   4   4  -3      372.31      368.15     29.12 o 
   4   4  -3      372.31      400.30     22.53 o 
   2   4  -3     6685.56     6839.09    249.74 o 
   2   4  -3     6685.56     6691.00    216.49 o 
   2   4  -3     6685.56     6871.78    212.37 o 
   2   4  -3     6685.56     6948.71    249.19 o 
   2   4  -3     6685.56     7045.69    216.49 o 
  -2  -4   3     6685.56     6953.38    213.47 o 
  -2  -4   3     6685.56     6976.73    248.36 o 
  -2  -4   3     6685.56     7081.68    247.27 o 
   1   4  -3     2018.75     1880.59     60.99 o 
   1   4  -3     2018.75     1880.04     61.54 o 
   1   4  -3     2018.75     1908.89     62.64 o 
   1   4  -3     2018.75     1918.51     75.55 o 
   1   4  -3     2018.75     1752.29     75.55 o 
   1   4  -3     2018.75     1772.07     63.19 o 
  -1  -4   3     2018.75     1659.15     62.37 o 
  -1  -4   3     2018.75     1854.22     59.07 o 
  -1  -4   3     2018.75     1941.58     76.65 o 
   0   4  -3     5623.82     5833.82    176.38 o 
   0   4  -3     5623.82     5416.76    175.01 o 
   0   4  -3     5623.82     5700.02    203.86 o 
   0   4  -3     5623.82     5521.44    175.28 o 
   0   4  -3     5623.82     5628.31    203.86 o 
   0  -4   3     5623.82     5171.15    174.73 o 
   0  -4   3     5623.82     5800.85    177.21 o 
   0  -4   3     5623.82     5876.68    204.68 o 
   0  -4   3     5623.82     5749.20    203.86 o 
   0  -4   3     5623.82     5809.09    175.56 o 
  -1   4  -3      406.20      440.41     25.55 o 
  -1   4  -3      406.20      454.97     16.21 o 
  -1   4  -3      406.20      464.03     26.37 o 
  -1   4  -3      406.20      462.94     16.48 o 
   1  -4   3      406.20      485.74     18.68 o 
   1  -4   3      406.20      468.71     20.06 o 
   1  -4   3      406.20      470.35     18.13 o 
   1  -4   3      406.20      459.36     27.20 o 
   1  -4   3      406.20      484.09     20.88 o 
   1  -4   3      406.20      487.11     27.75 o 
  -2   4  -3     1443.53     1664.10     62.92 o 
  -2   4  -3     1443.53     1681.68     63.74 o 
   2  -4   3     1443.53     1483.04     64.01 o 
   2  -4   3     1443.53     1609.70     53.57 o 
   2  -4   3     1443.53     1520.41     53.57 o 
   2  -4   3     1443.53     1553.65     66.21 o 
  -3   4  -3      251.16      212.37     12.91 o 
  -3   4  -3      251.16      229.96     13.19 o 
  -3   4  -3      251.16      252.76     22.25 o 
   3  -4   3      251.16      257.16     18.41 o 
   3  -4   3      251.16      257.16     13.19 o 
   3  -4   3      251.16      281.33     20.61 o 
   3  -4   3      251.16      281.33     14.29 o 
  -4   4  -3      874.25      959.94     48.35 o 
   4  -4   3      874.25      974.78     36.27 o 
   4  -4   3      874.25     1010.22     35.44 o 
   4  -4   3      874.25      970.10     46.71 o 
   4  -4   3      874.25      980.54     45.61 o 
   5  -4   3      127.68      153.58     18.13 o 
   5  -4   3      127.68      160.17     13.46 o 
   5  -4   3      127.68      262.10     21.43 o 
  -6   4  -3      354.67      324.19     35.99 o 
   6  -4   3      354.67      346.17     19.51 o 
   6  -4   3      354.67      342.05     27.20 o 
   6  -4   3      354.67      355.79     20.88 o 
   6  -4   3      354.67      376.12     27.47 o 
  -7   4  -3     1500.92     1557.77     79.67 o 
   7  -4   3     1500.92     1559.70     70.61 o 
   7  -4   3     1500.92     1472.05     57.70 o 
   7  -4   3     1500.92     1594.31     71.98 o 
   7  -4   3     1500.92     1384.96     54.95 o 
  -8   4  -3     1993.04     2091.32    103.03 o 
   8  -4   3     1993.04     2025.38     93.14 o 
   8  -4   3     1993.04     2079.50     76.93 o 
   8  -4   3     1993.04     2200.94     96.43 o 
   8   3  -3      162.28      194.79     29.67 o 
   8   3  -3      162.28      161.27     22.25 o 
   7   3  -3       51.86       40.94     13.46 o 
   7   3  -3       51.86       55.50     18.96 o 
   7   3  -3       51.86       61.82     18.41 o 
   6   3  -3      153.88      142.59     16.76 o 
   6   3  -3      153.88      187.37     25.00 o 
   6   3  -3      153.88      135.45     15.93 o 
   6   3  -3      153.88      165.12     23.35 o 
   5   3  -3       21.12       35.17      9.62 o 
   5   3  -3       21.12       27.20     12.64 o 
   5   3  -3       21.12        9.89     10.99 o 
   5   3  -3       21.12       23.90      8.24 o 
   4   3  -3      481.89      475.02     30.22 o 
   4   3  -3      481.89      518.71     23.35 o 
   4   3  -3      481.89      425.30     22.80 o 
   4   3  -3      481.89      462.94     30.22 o 
   3   3  -3      446.76      425.85     20.61 o 
   3   3  -3      446.76      447.28     27.20 o 
  -3  -3   3      446.76      428.04     22.53 o 
   2   3  -3     1661.19     1656.95     57.70 o 
   2   3  -3     1661.19     1741.57     57.42 o 
   2   3  -3     1661.19     1726.46     68.96 o 
   2   3  -3     1661.19     1640.19     69.51 o 
  -2  -3   3     1661.19     1746.24     67.31 o 
  -2  -3   3     1661.19     1598.16     66.76 o 
   1   3  -3      539.73      561.84     29.67 o 
   1   3  -3      539.73      543.16     22.25 o 
   1   3  -3      539.73      587.94     29.12 o 
   1   3  -3      539.73      564.86     23.63 o 
   1   3  -3      539.73      577.50     20.61 o 
   1   3  -3      539.73      568.71     20.88 o 
  -1  -3   3      539.73      483.27     28.30 o 
  -1  -3   3      539.73      569.81     18.41 o 
  -1  -3   3      539.73      569.26     28.85 o 
   0   3  -3      200.37      174.73     11.26 o 
   0   3  -3      200.37      189.30     10.17 o 
   0   3  -3      200.37      196.16     10.17 o 
   0   3  -3      200.37      185.45     10.99 o 
   0   3  -3      200.37      195.06     15.66 o 
   0   3  -3      200.37      173.36     14.84 o 
   0  -3   3      200.37      179.68     15.66 o 
   0  -3   3      200.37      186.82      9.89 o 
   0  -3   3      200.37      171.44     14.84 o 
   0  -3   3      200.37      170.34     10.44 o 
   0  -3   3      200.37      179.13     11.54 o 
   0  -3   3      200.37      191.22     10.17 o 
  -1   3  -3      304.91      320.90     19.23 o 
  -1   3  -3      304.91      304.14     19.78 o 
   1  -3   3      304.91      300.84     20.06 o 
   1  -3   3      304.91      326.94     13.19 o 
   1  -3   3      304.91      344.52     20.06 o 
   1  -3   3      304.91      312.10     15.66 o 
   1  -3   3      304.91      311.01     12.91 o 
   1  -3   3      304.91      328.86     14.56 o 
  -2   3  -3     6140.46     5906.62    214.85 o 
  -2   3  -3     6140.46     6274.22    214.57 o 
   2  -3   3     6140.46     5892.06    217.32 o 
   2  -3   3     6140.46     6439.34    189.30 o 
   2  -3   3     6140.46     6109.38    189.02 o 
   2  -3   3     6140.46     6089.87    216.77 o 
  -3   3  -3    14900.48    15419.47    486.01 o 
  -3   3  -3    14900.48    15518.65    518.71 o 
  -3   3  -3    14900.48    15124.68    518.71 o 
   3  -3   3    14900.48    15230.18    527.22 o 
   3  -3   3    14900.48    15310.68    463.76 o 
   3  -3   3    14900.48    14957.09    526.40 o 
   3  -3   3    14900.48    15479.09    463.21 o 
  -4   3  -3     5562.67     5812.11    200.56 o 
   4  -3   3     5562.67     5781.34    180.78 o 
   4  -3   3     5562.67     5931.07    209.63 o 
   4  -3   3     5562.67     5727.22    181.05 o 
   4  -3   3     5562.67     5861.29    209.90 o 
  -5   3  -3     2656.74     2566.89    107.42 o 
   5  -3   3     2656.74     2725.41    105.23 o 
   5  -3   3     2656.74     2634.48     87.09 o 
   5  -3   3     2656.74     2651.51    105.50 o 
   5  -3   3     2656.74     2673.21     88.19 o 
  -6   3  -3        8.44        6.59     15.93 o 
   6  -3   3        8.44        8.52      7.42 o 
   6  -3   3        8.44       17.86     11.54 o 
   6  -3   3        8.44       10.71      8.24 o 
   6  -3   3        8.44       13.74     11.54 o 
  -7   3  -3      102.74       51.38     21.70 o 
   7  -3   3      102.74       39.01     15.11 o 
   7  -3   3      102.74       18.13     14.01 o 
  -8   3  -3       34.82       80.77     26.37 o 
   8  -3   3       34.82       45.33     13.46 o 
   8  -3   3       34.82       25.00     17.31 o 
   8  -3   3       34.82       32.97     18.68 o 
   8   2  -3     1772.01     1905.87     74.18 o 
   8   2  -3     1772.01     1837.46     88.47 o 
   8   2  -3     1772.01     1911.64     89.57 o 
   7   2  -3     1914.19     1975.38     89.29 o 
   7   2  -3     1914.19     1917.68     72.81 o 
   7   2  -3     1914.19     2079.50     89.02 o 
   6   2  -3     4216.82     4131.53    134.07 o 
   6   2  -3     4216.82     4212.85    159.90 o 
   6   2  -3     4216.82     4230.16    158.80 o 
   6   2  -3     4216.82     4090.59    134.90 o 
   5   2  -3     2059.43     2247.92     89.57 o 
   5   2  -3     2059.43     2115.49     88.19 o 
   5   2  -3     2059.43     2170.44     71.98 o 
   5   2  -3     2059.43     2163.57     72.81 o 
   4   2  -3      484.44      552.50     30.77 o 
   4   2  -3      484.44      568.71     21.70 o 
   4   2  -3      484.44      556.62     22.53 o 
   4   2  -3      484.44      577.23     31.60 o 
   3   2  -3     1876.66     2010.82     73.90 o 
   3   2  -3     1876.66     1869.60     60.17 o 
   3   2  -3     1876.66     1836.36     59.34 o 
   3   2  -3     1876.66     1701.19     73.36 o 
   2   2  -3     2169.29     2231.16     85.17 o 
   2   2  -3     2169.29     2227.31     71.16 o 
   2   2  -3     2169.29     2232.26     84.34 o 
   2   2  -3     2169.29     2227.59     71.43 o 
  -2  -2   3     2169.29     2297.65     82.15 o 
  -2  -2   3     2169.29     2219.89     81.60 o 
   1   2  -3       82.12       83.80      9.89 o 
   1   2  -3       82.12       74.45      6.59 o 
   1   2  -3       82.12       74.18      4.67 o 
   1   2  -3       82.12       81.32      9.89 o 
   1   2  -3       82.12      103.30      6.87 o 
  -1  -2   3       82.12       86.54      6.32 o 
  -1  -2   3       82.12       87.64      9.62 o 
  -1  -2   3       82.12       82.97      9.62 o 
   0   2  -3       27.32       18.13      4.40 o 
   0   2  -3       27.32        8.79      5.49 o 
   0   2  -3       27.32       20.33      4.40 o 
   0   2  -3       27.32       22.80      3.85 o 
   0   2  -3       27.32       10.44      5.49 o 
   0   2  -3       27.32       45.61      4.67 o 
   0  -2   3       27.32       20.61      6.32 o 
   0  -2   3       27.32       20.06      3.85 o 
   0  -2   3       27.32       17.03      3.57 o 
   0  -2   3       27.32       17.86      4.67 o 
   0  -2   3       27.32       39.84      5.22 o 
   0  -2   3       27.32       16.21      6.32 o 
  -1   2  -3       42.45       43.96      8.79 o 
  -1   2  -3       42.45       46.43      9.07 o 
   1  -2   3       42.45       52.48      9.62 o 
   1  -2   3       42.45       30.22      7.97 o 
   1  -2   3       42.45       51.65      5.49 o 
   1  -2   3       42.45       49.45      6.87 o 
   1  -2   3       42.45       36.54      6.32 o 
   1  -2   3       42.45       57.97      5.49 o 
  -2   2  -3     4315.39     4526.61    158.25 o 
  -2   2  -3     4315.39     4297.75    157.15 o 
  -2   2  -3     4315.39     4359.02    148.91 o 
   2  -2   3     4315.39     4360.11    159.07 o 
   2  -2   3     4315.39     4491.99    159.62 o 
   2  -2   3     4315.39     4392.53    137.64 o 
   2  -2   3     4315.39     4497.76    138.47 o 
  -3   2  -3      421.98       98.36     15.66 o 
   3  -2   3      421.98      132.70     14.84 o 
  -4   2  -3      828.00      953.35     48.90 o 
   4  -2   3      828.00      925.05     34.89 o 
   4  -2   3      828.00      894.00     43.96 o 
   4  -2   3      828.00      879.17     33.24 o 
   4  -2   3      828.00      799.77     42.04 o 
  -5   2  -3      106.11      116.21     22.53 o 
   5  -2   3      106.11      116.76     12.91 o 
   5  -2   3      106.11       92.86     16.21 o 
   5  -2   3      106.11      119.24     12.09 o 
   5  -2   3      106.11       92.31     16.21 o 
  -6   2  -3     1254.01     1569.86     78.85 o 
   6  -2   3     1254.01     1316.83     69.23 o 
   6  -2   3     1254.01     1501.45     71.71 o 
   6  -2   3     1254.01     1539.09     58.24 o 
   6  -2   3     1254.01     1595.96     56.87 o 
  -7   2  -3     1738.69     1761.08     89.57 o 
   7  -2   3     1738.69     1627.28     64.84 o 
   7  -2   3     1738.69     1772.89     82.97 o 
   7  -2   3     1738.69     1644.86     80.22 o 
  -8   2  -3     1485.28     1412.71     84.62 o 
   8  -2   3     1485.28     1460.79     61.54 o 
   8  -2   3     1485.28     1395.68     74.73 o 
   8   1  -3       12.73        7.14     14.56 o 
   8   1  -3       12.73       31.05     14.56 o 
   8   1  -3       12.73      -11.26      9.62 o 
   7   1  -3      337.88      331.61     20.33 o 
   7   1  -3      337.88      415.13     29.67 o 
   7   1  -3      337.88      328.31     26.92 o 
   7   1  -3      337.88      354.41     20.06 o 
   6   1  -3      337.60      329.14     25.00 o 
   6   1  -3      337.60      334.63     14.56 o 
   6   1  -3      337.60      334.36     24.18 o 
   5   1  -3      536.49      501.12     28.57 o 
   5   1  -3      536.49      542.34     28.57 o 
   4   1  -3     3182.42     3192.75    112.92 o 
   4   1  -3     3182.42     2943.01    112.64 o 
   3   1  -3     1954.44     2041.86     74.45 o 
   3   1  -3     1954.44     1941.03     73.90 o 
   2   1  -3    10180.86     9997.77    346.17 o 
   2   1  -3    10180.86    10592.30    346.72 o 
  -2  -1   3    10180.86     9729.07    341.50 o 
   1   1  -3     1502.01     1561.62     59.34 o 
   1   1  -3     1502.01     1504.75     49.18 o 
   1   1  -3     1502.01     1471.50     57.97 o 
   1   1  -3     1502.01     1495.96     49.45 o 
  -1  -1   3     1502.01     1477.00     48.63 o 
  -1  -1   3     1502.01     1530.85     57.70 o 
  -1  -1   3     1502.01     1662.72     59.07 o 
   0   1  -3      503.17      544.53     21.15 o 
   0   1  -3      503.17      553.33     21.15 o 
   0   1  -3      503.17      548.38     19.78 o 
   0   1  -3      503.17      560.74     26.10 o 
   0  -1   3      503.17      537.39     19.78 o 
   0  -1   3      503.17      559.09     26.10 o 
   0  -1   3      503.17      538.21     20.61 o 
   0  -1   3      503.17      579.43     21.43 o 
  -1   1  -3    12329.52    10049.42    410.74 o 
  -1   1  -3    12329.52    11016.78    411.01 o 
  -1   1  -3    12329.52    12253.93    360.18 o 
  -1   1  -3    12329.52    12732.25    360.18 o 
   1  -1   3    12329.52    12084.69    362.38 o 
   1  -1   3    12329.52    12253.93    363.75 o 
   1  -1   3    12329.52    12010.78    362.38 o 
   1  -1   3    12329.52    12521.25    364.30 o 
   1  -1   3    12329.52    12671.81    412.66 o 
  -2   1  -3     2541.72     2947.40    106.32 o 
  -2   1  -3     2541.72     2874.32    103.58 o 
   2  -1   3     2541.72     2874.32     92.59 o 
   2  -1   3     2541.72     2858.94    108.25 o 
   2  -1   3     2541.72     2869.38     93.41 o 
   2  -1   3     2541.72     2841.35    108.80 o 
  -3   1  -3      109.70      121.43     11.81 o 
  -3   1  -3      109.70      115.94     17.58 o 
  -3   1  -3      109.70      111.54     11.54 o 
   3  -1   3      109.70      122.53     15.11 o 
   3  -1   3      109.70       97.81      9.62 o 
   3  -1   3      109.70       88.47     10.17 o 
   3  -1   3      109.70      112.09     14.84 o 
  -4   1  -3      143.91      145.34     22.53 o 
   4  -1   3      143.91      144.51     18.41 o 
   4  -1   3      143.91      179.40     20.33 o 
   4  -1   3      143.91      159.35     14.56 o 
   4  -1   3      143.91      164.29     12.91 o 
  -5   1  -3      123.81      126.38     25.00 o 
   5  -1   3      123.81      145.34     20.33 o 
   5  -1   3      123.81      165.94     15.39 o 
   5  -1   3      123.81      104.40     18.41 o 
   5  -1   3      123.81      137.37     15.39 o 
  -6   1  -3      377.92      420.63     43.68 o 
   6  -1   3      377.92      376.39     32.97 o 
   6  -1   3      377.92      336.28     23.35 o 
   6  -1   3      377.92      358.26     25.00 o 
   6  -1   3      377.92      328.86     33.24 o 
  -7   1  -3      309.47      287.65     41.76 o 
   7  -1   3      309.47      296.17     34.07 o 
   7  -1   3      309.47      400.02     39.29 o 
   7  -1   3      309.47      276.94     25.83 o 
  -8   1  -3        2.70      -10.44     21.43 o 
   8  -1   3        2.70        0.27     14.29 o 
   8  -1   3        2.70       -5.77     15.66 o 
   8   0  -3     1152.62     1162.70     44.51 o 
   8   0  -3     1152.62     1286.33     59.07 o 
   8   0  -3     1152.62     1235.78     45.61 o 
   8   0  -3     1152.62     1165.44     57.42 o 
   7   0  -3     1085.46     1161.60     53.02 o 
   7   0  -3     1085.46     1104.73     51.10 o 
   6   0  -3     1236.50     1356.11     55.50 o 
   6   0  -3     1236.50     1305.84     55.77 o 
   5   0  -3      575.68      526.95     26.10 o 
   5   0  -3      575.68      614.87     26.92 o 
   4   0  -3       53.46       64.56      6.87 o 
   4   0  -3       53.46       50.83      6.04 o 
   3   0  -3      478.56      293.42     13.46 o 
   2   0  -3     2979.31     3193.85    110.72 o 
   2   0  -3     2979.31     3089.72    111.27 o 
   1   0  -3        8.42        5.49      4.12 o 
   1   0  -3        8.42       12.91      3.02 o 
   1   0  -3        8.42       14.01      3.57 o 
   1   0  -3        8.42        5.77      4.12 o 
  -1   0   3        8.42        8.52      4.40 o 
  -1   0   3        8.42        6.59      2.47 o 
  -1   0   3        8.42       18.13      4.67 o 
   0   0  -3    11331.55    11459.38    391.78 o 
   0   0  -3    11331.55    11398.94    345.35 o 
   0   0  -3    11331.55    11474.77    345.62 o 
   0   0  -3    11331.55    11323.11    391.50 o 
   0   0  -3    11331.55    10731.87    344.25 o 
   0   0  -3    11331.55    11157.44    344.52 o 
   0   0   3    11331.55    11240.69    344.52 o 
   0   0   3    11331.55    11807.48    345.90 o 
   0   0   3    11331.55    11664.06    345.07 o 
   0   0   3    11331.55    11393.17    391.50 o 
   0   0   3    11331.55    11234.37    344.25 o 
  -1   0  -3     2701.96     2727.61     84.89 o 
  -1   0  -3     2701.96     2705.08     95.61 o 
  -1   0  -3     2701.96     2913.61    103.85 o 
   1   0   3     2701.96     2679.53     88.74 o 
   1   0   3     2701.96     2677.89     86.27 o 
   1   0   3     2701.96     2694.92    103.30 o 
   1   0   3     2701.96     2677.06     86.27 o 
   1   0   3     2701.96     2811.13     89.57 o 
  -2   0  -3     3667.70     3692.77    134.90 o 
  -2   0  -3     3667.70     3727.94    134.35 o 
  -2   0  -3     3667.70     3586.17    128.58 o 
  -2   0  -3     3667.70     3479.03    114.57 o 
   2   0   3     3667.70     3518.86    112.64 o 
   2   0   3     3667.70     3795.25    118.41 o 
   2   0   3     3667.70     3670.24    117.59 o 
   2   0   3     3667.70     3887.84    137.92 o 
   2   0   3     3667.70     3683.98    112.92 o 
   2   0   3     3667.70     3528.20    136.82 o 
  -3   0  -3     1993.01     1841.58     80.22 o 
  -3   0  -3     1993.01     1865.48     75.83 o 
  -3   0  -3     1993.01     1927.85     76.10 o 
   3   0   3     1993.01     1942.68     68.41 o 
   3   0   3     1993.01     1974.55     67.86 o 
   3   0   3     1993.01     2005.60     82.15 o 
   3   0   3     1993.01     2067.69     82.70 o 
  -4   0  -3        2.33      -10.44      9.89 o 
   4   0   3        2.33       -9.62      9.07 o 
   4   0   3        2.33       -4.12      6.87 o 
   4   0   3        2.33       -4.67      8.79 o 
   4   0   3        2.33      -12.64      6.32 o 
  -5   0  -3       42.70       39.84     17.58 o 
   5   0   3       42.70       82.70     13.46 o 
   5   0   3       42.70       51.10     15.66 o 
   5   0   3       42.70       23.08     13.74 o 
   5   0   3       42.70       38.46     10.99 o 
  -6   0  -3      660.86      545.63     53.57 o 
   6   0   3      660.86      645.64     44.78 o 
   6   0   3      660.86      680.53     46.43 o 
   6   0   3      660.86      666.52     35.72 o 
  -7   0  -3       33.93       29.40     23.35 o 
   7   0   3       33.93       35.72     15.39 o 
   7   0   3       33.93       16.21     17.58 o 
   8  -1  -3      105.21      106.60     16.21 o 
   8  -1  -3      105.21      117.59     16.76 o 
   7  -1  -3      416.92      512.94     28.57 o 
   7  -1  -3      416.92      542.89     27.75 o 
   2  -1  -3     2296.51     2431.72     88.74 o 
   2  -1  -3     2296.51     2475.68     88.47 o 
   1  -1  -3    11223.33    12021.22    393.70 o 
   1  -1  -3    11223.33    12000.62    344.25 o 
   1  -1  -3    11223.33    11489.88    393.15 o 
   1  -1  -3    11223.33    11642.08    346.72 o 
   1  -1  -3    11223.33    11118.98    345.90 o 
   1  -1  -3    11223.33    10302.45    343.42 o 
  -1   1   3    11223.33    11675.05    392.60 o 
  -1   1   3    11223.33    11102.77    345.07 o 
  -1   1   3    11223.33    11378.61    391.78 o 
   0  -1  -3     2494.74     2672.12     89.29 o 
   0  -1  -3     2494.74     2549.86     99.46 o 
   0  -1  -3     2494.74     2533.65     83.25 o 
   0  -1  -3     2494.74     2669.09     99.73 o 
   0  -1  -3     2494.74     2566.62     85.72 o 
   0  -1  -3     2494.74     2682.01     83.52 o 
   0  -1  -3     2494.74     2635.03     85.99 o 
   0   1   3     2494.74     2718.27     85.99 o 
   0   1   3     2494.74     2572.66     83.25 o 
   0   1   3     2494.74     2595.19     82.97 o 
   0   1   3     2494.74     2630.35     99.46 o 
  -1  -1  -3      784.40      772.57     30.77 o 
  -1  -1  -3      784.40      700.59     36.82 o 
  -1  -1  -3      784.40      753.88     35.44 o 
  -1  -1  -3      784.40      726.41     26.65 o 
  -1  -1  -3      784.40      722.56     26.10 o 
   1   1   3      784.40      716.25     30.77 o 
   1   1   3      784.40      774.77     28.30 o 
   1   1   3      784.40      754.98     38.19 o 
   1   1   3      784.40      810.48     39.01 o 
   1   1   3      784.40      763.78     31.05 o 
   1   1   3      784.40      737.13     27.75 o 
  -2  -1  -3     2909.14     3004.00    114.02 o 
  -2  -1  -3     2909.14     3027.90     95.88 o 
  -2  -1  -3     2909.14     2983.94    113.74 o 
  -2  -1  -3     2909.14     2733.93    107.97 o 
   2   1   3     2909.14     3018.29    116.76 o 
   2   1   3     2909.14     2980.37     99.46 o 
   2   1   3     2909.14     2896.85    115.94 o 
   2   1   3     2909.14     2876.52     99.18 o 
   2   1   3     2909.14     3017.19     93.96 o 
  -3  -1  -3     1692.53     1732.78     71.98 o 
  -3  -1  -3     1692.53     1785.53     77.20 o 
   3   1   3     1692.53     1731.41     77.48 o 
   3   1   3     1692.53     1762.18     56.60 o 
   3   1   3     1692.53     1691.02     76.93 o 
   3   1   3     1692.53     1727.01     64.01 o 
   3   1   3     1692.53     1719.32     64.01 o 
  -4  -1  -3     1488.27     1214.07     67.86 o 
  -4  -1  -3     1488.27     1423.42     59.62 o 
   4   1   3     1488.27     1527.28     57.42 o 
   4   1   3     1488.27     1469.31     70.06 o 
   4   1   3     1488.27     1409.69     69.23 o 
   4   1   3     1488.27     1429.74     56.87 o 
  -5  -1  -3     2956.16     2900.97    125.28 o 
   5   1   3     2956.16     3011.42    126.93 o 
   5   1   3     2956.16     3048.78    106.05 o 
   5   1   3     2956.16     3012.79    106.05 o 
   5   1   3     2956.16     2799.87    124.73 o 
  -6  -1  -3     1025.63     1007.19     66.76 o 
   6   1   3     1025.63     1148.14     64.84 o 
   6   1   3     1025.63     1026.15     50.28 o 
   6   1   3     1025.63      994.28     62.09 o 
  -7  -1  -3      857.10      838.78     65.11 o 
   7   1   3      857.10      827.24     57.42 o 
   7   1   3      857.10      818.45     46.71 o 
   3  -2  -3      210.18      224.19     12.64 o 
   3  -2  -3      210.18      215.40     13.19 o 
   3  -2  -3      210.18      228.86     12.91 o 
   2  -2  -3      629.40      666.52     30.50 o 
   2  -2  -3      629.40      625.03     22.80 o 
   2  -2  -3      629.40      685.20     30.77 o 
   2  -2  -3      629.40      633.82     22.80 o 
  -2   2   3      629.40      670.09     26.92 o 
  -2   2   3      629.40      640.42     26.37 o 
   1  -2  -3       12.52       11.26      4.67 o 
   1  -2  -3       12.52       24.45      7.42 o 
   1  -2  -3       12.52       13.46      4.95 o 
   1  -2  -3       12.52       21.43      3.57 o 
   1  -2  -3       12.52       14.01      3.30 o 
   1  -2  -3       12.52       23.63      7.42 o 
   1  -2  -3       12.52       18.13      4.95 o 
  -1   2   3       12.52       17.03      6.59 o 
  -1   2   3       12.52       24.73      7.14 o 
  -1   2   3       12.52       17.86      4.12 o 
   0  -2  -3      852.69      792.90     30.77 o 
   0  -2  -3      852.69      811.03     40.94 o 
   0  -2  -3      852.69      847.02     31.32 o 
   0  -2  -3      852.69      832.19     35.72 o 
   0  -2  -3      852.69      827.52     34.34 o 
   0  -2  -3      852.69      845.10     41.21 o 
   0   2   3      852.69      815.43     33.52 o 
   0   2   3      852.69      824.22     40.94 o 
   0   2   3      852.69      876.42     41.76 o 
   0   2   3      852.69      821.47     30.50 o 
   0   2   3      852.69      837.68     31.05 o 
  -1  -2  -3     1832.55     1778.66     77.48 o 
  -1  -2  -3     1832.55     1806.96     71.98 o 
  -1  -2  -3     1832.55     1812.73     65.66 o 
  -1  -2  -3     1832.55     1883.61     61.54 o 
  -1  -2  -3     1832.55     1798.44     60.99 o 
   1   2   3     1832.55     1869.60     62.92 o 
   1   2   3     1832.55     1911.36     66.76 o 
   1   2   3     1832.55     1829.76     78.58 o 
   1   2   3     1832.55     1907.24     66.76 o 
   1   2   3     1832.55     1885.81     79.12 o 
   1   2   3     1832.55     1907.24     62.92 o 
  -2  -2  -3     1614.64     1614.64     56.60 o 
  -2  -2  -3     1614.64     1521.51     68.14 o 
  -2  -2  -3     1614.64     1596.79     70.06 o 
  -2  -2  -3     1614.64     1494.86     68.96 o 
   2   2   3     1614.64     1692.94     55.50 o 
   2   2   3     1614.64     1563.27     71.71 o 
   2   2   3     1614.64     1555.30     59.89 o 
   2   2   3     1614.64     1600.36     72.53 o 
   2   2   3     1614.64     1588.27     60.44 o 
  -3  -2  -3     6706.06     6412.14    234.90 o 
  -3  -2  -3     6706.06     6981.13    247.54 o 
   3   2   3     6706.06     6883.87    253.31 o 
   3   2   3     6706.06     6592.37    218.97 o 
   3   2   3     6706.06     6668.48    218.69 o 
   3   2   3     6706.06     7163.56    212.37 o 
   3   2   3     6706.06     6948.71    253.58 o 
  -4  -2  -3       67.76       57.42     14.01 o 
  -4  -2  -3       67.76       39.84     17.86 o 
   4   2   3       67.76       65.66      9.07 o 
   4   2   3       67.76       90.11     15.93 o 
   4   2   3       67.76       53.57     13.46 o 
   4   2   3       67.76       55.77     17.86 o 
   4   2   3       67.76       66.49     19.23 o 
  -5  -2  -3        5.85        5.22     15.93 o 
   5   2   3        5.85      -16.21     14.01 o 
   5   2   3        5.85      -14.56     13.19 o 
   5   2   3        5.85       -3.57     10.99 o 
  -6  -2  -3      970.43      914.61     63.74 o 
   6   2   3      970.43      896.75     48.08 o 
   6   2   3      970.43      815.98     57.15 o 
  -7  -2  -3      141.08      123.91     32.69 o 
   7   2   3      141.08      130.78     30.50 o 
   7   2   3      141.08      146.16     25.00 o 
   4  -3  -3      364.95      429.42     19.51 o 
   4  -3  -3      364.95      336.56     17.86 o 
   3  -3  -3       89.60      108.52     11.81 o 
   3  -3  -3       89.60       98.08     12.36 o 
   2  -3  -3      631.25      751.14     28.02 o 
  -2   3   3      631.25      699.49     32.69 o 
  -2   3   3      631.25      744.27     33.52 o 
   1  -3  -3      998.54     1073.68     40.94 o 
   1  -3  -3      998.54     1090.99     50.28 o 
   1  -3  -3      998.54     1122.59     42.04 o 
   1  -3  -3      998.54     1059.67     37.64 o 
   1  -3  -3      998.54     1066.81     40.39 o 
   1  -3  -3      998.54     1108.02     37.64 o 
   1  -3  -3      998.54     1042.36     50.00 o 
  -1   3   3      998.54     1081.10     49.18 o 
  -1   3   3      998.54     1041.26     48.90 o 
  -1   3   3      998.54     1079.73     39.84 o 
   0  -3  -3     9895.01     9924.14    309.36 o 
   0  -3  -3     9895.01     9816.99    305.78 o 
   0  -3  -3     9895.01     9956.28    351.67 o 
   0  -3  -3     9895.01    10116.18    317.32 o 
   0  -3  -3     9895.01    10190.91    353.04 o 
   0  -3  -3     9895.01     9926.06    305.51 o 
   0   3   3     9895.01     9884.03    352.22 o 
   0   3   3     9895.01    10090.35    307.98 o 
   0   3   3     9895.01     9850.23    304.96 o 
   0   3   3     9895.01     9670.28    304.69 o 
  -1  -3  -3       42.41       35.99     11.26 o 
  -1  -3  -3       42.41       25.00      5.77 o 
  -1  -3  -3       42.41       35.99      6.59 o 
  -1  -3  -3       42.41       32.14     10.17 o 
  -1  -3  -3       42.41       27.20      7.69 o 
  -1  -3  -3       42.41       27.20     10.44 o 
   1   3   3       42.41       16.48      7.42 o 
   1   3   3       42.41       33.52     11.26 o 
   1   3   3       42.41       40.39     11.81 o 
   1   3   3       42.41       29.40      6.87 o 
  -2  -3  -3      725.13      742.90     42.04 o 
  -2  -3  -3      725.13      707.73     41.21 o 
  -2  -3  -3      725.13      670.64     40.66 o 
   2   3   3      725.13      665.97     34.62 o 
   2   3   3      725.13      733.83     30.50 o 
   2   3   3      725.13      698.39     34.34 o 
   2   3   3      725.13      653.06     42.04 o 
   2   3   3      725.13      700.86     42.86 o 
  -3  -3  -3     2850.92     2732.83    115.67 o 
  -3  -3  -3     2850.92     2778.17    114.84 o 
   3   3   3     2850.92     2933.39    122.26 o 
   3   3   3     2850.92     2915.53    102.48 o 
   3   3   3     2850.92     2924.33    103.30 o 
   3   3   3     2850.92     2756.46     95.33 o 
   3   3   3     2850.92     2898.23    121.71 o 
  -4  -3  -3     2017.12     2003.95     86.54 o 
  -4  -3  -3     2017.12     2065.22     94.79 o 
   4   3   3     2017.12     1975.93     70.33 o 
   4   3   3     2017.12     2085.82     80.50 o 
   4   3   3     2017.12     2102.03     96.98 o 
   4   3   3     2017.12     1844.33     93.69 o 
   4   3   3     2017.12     1903.39     78.03 o 
  -5  -3  -3     1038.94     1012.96     65.11 o 
   5   3   3     1038.94      961.04     50.83 o 
   5   3   3     1038.94      989.34     62.92 o 
   5   3   3     1038.94     1131.38     66.21 o 
  -6  -3  -3      738.79      746.47     59.62 o 
   6   3   3      738.79      796.74     57.70 o 
   6   3   3      738.79      774.22     46.98 o 
  -7  -3  -3       29.66       25.28     25.00 o 
   7   3   3       29.66       21.43     21.98 o 
   7   3   3       29.66        8.52     17.03 o 
   5  -4  -3     3549.06     3713.93    127.75 o 
   5  -4  -3     3549.06     3364.46    126.11 o 
   4  -4  -3     8433.88     9043.32    306.06 o 
   4  -4  -3     8433.88     8468.29    304.41 o 
   3  -4  -3     1425.62     1616.02     65.94 o 
   3  -4  -3     1425.62     1496.51     53.30 o 
   3  -4  -3     1425.62     1635.52     66.49 o 
   3  -4  -3     1425.62     1586.07     52.48 o 
   2  -4  -3      506.96      522.55     25.00 o 
   2  -4  -3      506.96      503.60     18.41 o 
   2  -4  -3      506.96      514.86     31.32 o 
   2  -4  -3      506.96      555.25     31.87 o 
   2  -4  -3      506.96      554.70     23.90 o 
  -2   4   3      506.96      529.97     28.85 o 
  -2   4   3      506.96      488.49     28.02 o 
   1  -4  -3      257.75      212.37     21.98 o 
   1  -4  -3      257.75      209.90     16.48 o 
   1  -4  -3      257.75      231.88     16.48 o 
   1  -4  -3      257.75      232.98     13.74 o 
   1  -4  -3      257.75      238.47     24.18 o 
   1  -4  -3      257.75      251.39     15.93 o 
  -1   4   3      257.75      222.26      9.62 o 
  -1   4   3      257.75      208.80     21.43 o 
  -1   4   3      257.75      257.71     20.88 o 
  -1   4   3      257.75      243.14     10.44 o 
   0  -4  -3      523.96      561.29     24.45 o 
   0  -4  -3      523.96      570.36     35.44 o 
   0  -4  -3      523.96      508.54     27.75 o 
   0  -4  -3      523.96      556.90     30.22 o 
   0  -4  -3      523.96      529.70     34.89 o 
   0  -4  -3      523.96      540.14     24.73 o 
   0   4   3      523.96      540.41     34.62 o 
   0   4   3      523.96      525.58     34.62 o 
   0   4   3      523.96      537.39     23.90 o 
   0   4   3      523.96      515.69     23.35 o 
   0   4   3      523.96      541.79     26.92 o 
  -1  -4  -3     1011.25     1039.61     40.11 o 
  -1  -4  -3     1011.25     1090.44     56.32 o 
  -1  -4  -3     1011.25     1085.50     40.66 o 
  -1  -4  -3     1011.25     1081.65     55.77 o 
  -1  -4  -3     1011.25     1106.38     51.65 o 
  -1  -4  -3     1011.25     1040.16     44.78 o 
   1   4   3     1011.25     1111.05     57.97 o 
   1   4   3     1011.25     1053.35     56.60 o 
   1   4   3     1011.25     1139.62     46.98 o 
   1   4   3     1011.25     1025.60     41.76 o 
  -2  -4  -3      454.44      468.71     34.62 o 
  -2  -4  -3      454.44      417.60     16.76 o 
  -2  -4  -3      454.44      457.17     34.89 o 
  -2  -4  -3      454.44      482.99     33.79 o 
   2   4   3      454.44      442.33     23.90 o 
   2   4   3      454.44      486.29     29.12 o 
   2   4   3      454.44      520.63     37.64 o 
  -3  -4  -3     3097.96     3195.77    131.60 o 
  -3  -4  -3     3097.96     3295.22    129.68 o 
   3   4   3     3097.96     3119.94    114.57 o 
   3   4   3     3097.96     3177.64    107.97 o 
   3   4   3     3097.96     3196.59    115.67 o 
   3   4   3     3097.96     3191.65    136.27 o 
  -4  -4  -3      193.97      207.98     26.37 o 
  -4  -4  -3      193.97      191.49     32.14 o 
   4   4   3      193.97      184.90     23.63 o 
   4   4   3      193.97      203.03     31.05 o 
   4   4   3      193.97      190.12     30.50 o 
   4   4   3      193.97      181.05     17.58 o 
  -5  -4  -3      707.82      769.27     57.97 o 
   5   4   3      707.82      642.34     51.65 o 
   5   4   3      707.82      648.66     42.31 o 
  -6  -4  -3       81.55       42.58     24.73 o 
   6   4   3       81.55       74.45     25.83 o 
   6   4   3       81.55       69.78     19.78 o 
   7  -5  -3      166.45      138.19     14.01 o 
   6  -5  -3        9.29       12.36      7.69 o 
   6  -5  -3        9.29       15.93      8.24 o 
   5  -5  -3      152.19      173.36     17.03 o 
   4  -5  -3      605.30      565.14     31.87 o 
   4  -5  -3      605.30      568.16     23.63 o 
   4  -5  -3      605.30      558.27     22.53 o 
   3  -5  -3     6487.20     6723.97    242.87 o 
   3  -5  -3     6487.20     6848.15    211.27 o 
   3  -5  -3     6487.20     6573.96    209.08 o 
   3  -5  -3     6487.20     6464.07    242.59 o 
  -3   5   3     6487.20     6928.93    234.63 o 
   2  -5  -3       62.88       44.78      8.79 o 
   2  -5  -3       62.88       36.82      9.07 o 
   2  -5  -3       62.88       41.49     11.81 o 
   2  -5  -3       62.88       22.25     10.44 o 
   2  -5  -3       62.88       47.80      6.59 o 
  -2   5   3       62.88       46.16     11.26 o 
  -2   5   3       62.88       46.16     10.99 o 
   1  -5  -3     3077.59     2981.75     99.73 o 
   1  -5  -3     3077.59     3026.80    118.69 o 
   1  -5  -3     3077.59     2811.68    117.86 o 
   1  -5  -3     3077.59     2979.00    101.38 o 
   1  -5  -3     3077.59     2928.45     95.61 o 
  -1   5   3     3077.59     2846.30     96.16 o 
  -1   5   3     3077.59     2958.94    116.49 o 
  -1   5   3     3077.59     2914.44     90.94 o 
  -1   5   3     3077.59     2857.56     90.39 o 
  -1   5   3     3077.59     2421.55    114.02 o 
   0  -5  -3     1985.13     1950.92     87.09 o 
   0  -5  -3     1985.13     2057.80     89.02 o 
   0  -5  -3     1985.13     1927.57     73.08 o 
   0  -5  -3     1985.13     1924.55     75.55 o 
   0  -5  -3     1985.13     1817.95     67.59 o 
   0   5   3     1985.13     1926.20     87.09 o 
   0   5   3     1985.13     1957.79     67.04 o 
   0   5   3     1985.13     1944.33     71.43 o 
   0   5   3     1985.13     1926.75     67.04 o 
   0   5   3     1985.13     1863.83     86.54 o 
  -1  -5  -3     3742.72     3821.90    151.93 o 
  -1  -5  -3     3742.72     3820.80    122.81 o 
  -1  -5  -3     3742.72     3811.73    128.58 o 
  -1  -5  -3     3742.72     3724.09    152.48 o 
  -1  -5  -3     3742.72     3788.38    138.19 o 
  -1  -5  -3     3742.72     3788.11    122.81 o 
   1   5   3     3742.72     3657.06    152.48 o 
   1   5   3     3742.72     3765.30    125.01 o 
   1   5   3     3742.72     3465.29    151.11 o 
   1   5   3     3742.72     3942.79    129.95 o 
  -2  -5  -3      206.47      187.92     11.54 o 
  -2  -5  -3      206.47      192.59     10.99 o 
  -2  -5  -3      206.47      247.54     29.40 o 
  -2  -5  -3      206.47      217.04     19.51 o 
  -2  -5  -3      206.47      218.14     28.57 o 
   2   5   3      206.47      240.95     18.13 o 
   2   5   3      206.47      173.64     26.65 o 
   2   5   3      206.47      202.48     21.43 o 
   2   5   3      206.47      178.31     26.37 o 
  -3  -5  -3        4.08       -0.27     14.29 o 
  -3  -5  -3        4.08       -6.32      6.87 o 
  -3  -5  -3        4.08       -1.37     11.81 o 
   3   5   3        4.08        6.04      8.79 o 
   3   5   3        4.08       10.71     10.99 o 
   3   5   3        4.08       -4.12     12.36 o 
  -4  -5  -3      531.85      434.09     47.80 o 
  -4  -5  -3      531.85      592.34     42.58 o 
   4   5   3      531.85      545.63     31.05 o 
   4   5   3      531.85      545.63     46.16 o 
   4   5   3      531.85      666.52     50.83 o 
   4   5   3      531.85      533.82     37.36 o 
  -5  -5  -3       94.79       56.32     24.18 o 
   5   5   3       94.79       90.11     27.20 o 
   5   5   3       94.79       81.60     20.06 o 
  -6  -5  -3       17.12        7.69     23.35 o 
   6   5   3       17.12       -1.37     16.48 o 
   6   5   3       17.12        9.89     20.06 o 
   8  -6  -3     1113.74     1190.17     49.18 o 
   8  -6  -3     1113.74     1053.35     47.80 o 
   7  -6  -3     1073.11     1048.96     48.90 o 
   7  -6  -3     1073.11     1160.77     50.55 o 
   6  -6  -3     1096.23     1056.10     50.00 o 
   6  -6  -3     1096.23     1117.09     51.10 o 
   5  -6  -3     2029.71     1912.74     83.25 o 
   5  -6  -3     2029.71     2054.78     67.04 o 
   5  -6  -3     2029.71     2096.81     84.89 o 
   5  -6  -3     2029.71     2017.14     68.68 o 
   4  -6  -3      243.21      267.60     23.35 o 
   4  -6  -3      243.21      253.86     16.21 o 
   4  -6  -3      243.21      267.60     25.83 o 
   4  -6  -3      243.21      231.88     17.03 o 
   3  -6  -3        2.28        8.24      6.59 o 
   3  -6  -3        2.28       -0.82      8.79 o 
   3  -6  -3        2.28       -5.22      7.97 o 
   3  -6  -3        2.28        8.79      7.69 o 
  -3   6   3        2.28       -0.55      7.14 o 
   2  -6  -3      547.53      595.91     25.55 o 
   2  -6  -3      547.53      586.84     38.46 o 
   2  -6  -3      547.53      606.62     39.01 o 
   2  -6  -3      547.53      520.36     28.57 o 
   2  -6  -3      547.53      582.17     31.05 o 
  -2   6   3      547.53      581.62     35.99 o 
  -2   6   3      547.53      569.26     25.55 o 
  -2   6   3      547.53      568.44     24.73 o 
   1  -6  -3      236.17      338.20     28.57 o 
   1  -6  -3      236.17      322.54     32.97 o 
   1  -6  -3      236.17      309.08     18.68 o 
   1  -6  -3      236.17      309.36     23.08 o 
   1  -6  -3      236.17      282.16     20.06 o 
  -1   6   3      236.17      267.32     18.13 o 
  -1   6   3      236.17      255.78     28.30 o 
  -1   6   3      236.17      268.97     14.29 o 
  -1   6   3      236.17      288.20     13.74 o 
   0  -6  -3      513.94      546.18     31.32 o 
   0  -6  -3      513.94      583.27     33.79 o 
   0  -6  -3      513.94      493.71     38.46 o 
   0  -6  -3      513.94      469.80     37.09 o 
   0  -6  -3      513.94      454.69     25.55 o 
   0   6   3      513.94      517.33     25.28 o 
   0   6   3      513.94      551.13     29.67 o 
   0   6   3      513.94      553.60     39.56 o 
   0   6   3      513.94      496.18     37.09 o 
   0   6   3      513.94      537.39     25.55 o 
  -1  -6  -3     2159.36     2061.09     73.08 o 
  -1  -6  -3     2159.36     1992.14     72.81 o 
  -1  -6  -3     2159.36     2094.61     79.40 o 
  -1  -6  -3     2159.36     2160.28     96.98 o 
  -1  -6  -3     2159.36     2128.96     87.92 o 
  -1  -6  -3     2159.36     2161.65     97.81 o 
   1   6   3     2159.36     2036.37     79.67 o 
   1   6   3     2159.36     2018.24     96.98 o 
   1   6   3     2159.36     2024.01     74.45 o 
  -2  -6  -3     1293.83     1276.44     44.78 o 
  -2  -6  -3     1293.83     1232.76     66.21 o 
  -2  -6  -3     1293.83     1264.63     53.85 o 
  -2  -6  -3     1293.83     1319.02     45.61 o 
   2   6   3     1293.83     1310.78     58.52 o 
   2   6   3     1293.83     1324.24     53.30 o 
   2   6   3     1293.83     1275.07     72.53 o 
   2   6   3     1293.83     1198.96     71.16 o 
  -3  -6  -3     4322.78     4269.73    179.68 o 
  -3  -6  -3     4322.78     4492.26    172.54 o 
   3   6   3     4322.78     4471.38    149.46 o 
   3   6   3     4322.78     4530.73    157.43 o 
   3   6   3     4322.78     4343.08    185.17 o 
  -4  -6  -3      767.01      686.30     54.67 o 
   4   6   3      767.01      704.98     44.23 o 
   4   6   3      767.01      730.81     39.01 o 
   4   6   3      767.01      734.93     57.42 o 
  -5  -6  -3     1119.17     1113.24     74.45 o 
   5   6   3     1119.17     1077.25     59.89 o 
   5   6   3     1119.17     1078.08     74.45 o 
  -6  -6  -3      113.18       89.29     33.79 o 
   6   6   3      113.18       82.97     29.12 o 
   6   6   3      113.18      129.68     26.10 o 
   8  -7  -3      336.09      273.92     23.63 o 
   8  -7  -3      336.09      345.35     25.83 o 
   7  -7  -3      401.71      392.60     28.30 o 
   7  -7  -3      401.71      395.35     19.51 o 
   7  -7  -3      401.71      387.38     20.33 o 
   7  -7  -3      401.71      428.04     29.95 o 
   6  -7  -3      603.85      570.08     27.75 o 
   6  -7  -3      603.85      603.60     26.10 o 
   6  -7  -3      603.85      593.99     37.36 o 
   6  -7  -3      603.85      569.81     35.72 o 
   5  -7  -3      247.59      257.98     26.92 o 
   5  -7  -3      247.59      326.67     19.23 o 
   5  -7  -3      247.59      248.36     20.06 o 
   5  -7  -3      247.59      302.49     29.12 o 
   4  -7  -3     1113.05     1083.57     57.97 o 
   4  -7  -3     1113.05     1215.17     46.71 o 
   4  -7  -3     1113.05     1140.72     59.07 o 
   4  -7  -3     1113.05     1117.64     48.08 o 
   3  -7  -3     6161.56     6259.39    195.06 o 
   3  -7  -3     6161.56     6452.80    204.68 o 
   3  -7  -3     6161.56     6021.46    235.18 o 
   3  -7  -3     6161.56     6087.13    234.63 o 
   3  -7  -3     6161.56     6278.89    201.38 o 
  -3   7   3     6161.56     6397.58    228.31 o 
   2  -7  -3     1863.06     1830.86     74.45 o 
   2  -7  -3     1863.06     1923.73     89.29 o 
   2  -7  -3     1863.06     1824.27     88.47 o 
   2  -7  -3     1863.06     1936.36     68.14 o 
   2  -7  -3     1863.06     1856.69     72.53 o 
  -2   7   3     1863.06     1894.05     66.21 o 
  -2   7   3     1863.06     2044.61     87.09 o 
   1  -7  -3     2589.81     2365.78     92.04 o 
   1  -7  -3     2589.81     2393.25    110.17 o 
   1  -7  -3     2589.81     2541.06     86.82 o 
   1  -7  -3     2589.81     2401.50    109.35 o 
   1  -7  -3     2589.81     2507.55     90.94 o 
  -1   7   3     2589.81     2467.16     79.95 o 
  -1   7   3     2589.81     2457.27    107.42 o 
  -1   7   3     2589.81     2502.33     80.77 o 
  -1   7   3     2589.81     2417.98     86.54 o 
   0  -7  -3      922.67      969.28     57.70 o 
   0  -7  -3      922.67      896.75     45.06 o 
   0  -7  -3      922.67      853.34     46.43 o 
   0  -7  -3      922.67      867.35     39.84 o 
   0  -7  -3      922.67      959.12     58.24 o 
   0   7   3      922.67      942.08     43.41 o 
   0   7   3      922.67      961.86     57.42 o 
   0   7   3      922.67      854.71     54.67 o 
   0   7   3      922.67      902.52     38.46 o 
   0   7   3      922.67      949.50     39.01 o 
  -1  -7  -3      158.33      162.65     16.21 o 
  -1  -7  -3      158.33      186.27     29.95 o 
  -1  -7  -3      158.33      157.98     19.78 o 
  -1  -7  -3      158.33      161.27     28.02 o 
  -1  -7  -3      158.33      165.12     16.21 o 
  -1  -7  -3      158.33      135.72     22.53 o 
   1   7   3      158.33      129.13     19.51 o 
   1   7   3      158.33      155.23     17.03 o 
   1   7   3      158.33      210.73     30.77 o 
  -2  -7  -3      847.29      834.11     42.04 o 
  -2  -7  -3      847.29      910.49     34.62 o 
  -2  -7  -3      847.29      819.27     33.24 o 
  -2  -7  -3      847.29      865.70     53.57 o 
   2   7   3      847.29      835.76     46.43 o 
   2   7   3      847.29      850.59     40.94 o 
   2   7   3      847.29      948.40     60.72 o 
  -3  -7  -3        5.27       24.18     17.86 o 
   3   7   3        5.27        4.40     10.71 o 
   3   7   3        5.27       -1.65     12.09 o 
  -4  -7  -3      413.68      444.53     49.45 o 
   4   7   3      413.68      428.04     50.28 o 
   4   7   3      413.68      435.74     31.32 o 
   4   7   3      413.68      448.10     40.39 o 
  -5  -7  -3      369.14      305.51     45.06 o 
   5   7   3      369.14      343.15     37.91 o 
   5   7   3      369.14      390.40     50.55 o 
   8  -8  -3       84.18       88.74     18.96 o 
   8  -8  -3       84.18       84.89     17.58 o 
   8  -8  -3       84.18       81.60     14.01 o 
   7  -8  -3      422.17      407.99     26.10 o 
   7  -8  -3      422.17      432.17     33.24 o 
   7  -8  -3      422.17      476.95     34.89 o 
   6  -8  -3      149.27      154.13     17.86 o 
   6  -8  -3      149.27      168.69     23.08 o 
   6  -8  -3      149.27      185.17     25.28 o 
   6  -8  -3      149.27      167.32     16.21 o 
   5  -8  -3       12.86        3.57      9.62 o 
   5  -8  -3       12.86       13.19     13.19 o 
   5  -8  -3       12.86       12.36     12.36 o 
   5  -8  -3       12.86        7.14      8.24 o 
   4  -8  -3     6837.22     6762.71    254.41 o 
   4  -8  -3     6837.22     6741.83    207.43 o 
   4  -8  -3     6837.22     6487.70    219.52 o 
   4  -8  -3     6837.22     6686.88    216.49 o 
   4  -8  -3     6837.22     6990.74    254.68 o 
   3  -8  -3     2584.28     2649.31    117.86 o 
   3  -8  -3     2584.28     2483.92    115.67 o 
   3  -8  -3     2584.28     2672.39     90.66 o 
   3  -8  -3     2584.28     2691.62     96.98 o 
   3  -8  -3     2584.28     2687.78     99.73 o 
  -3   8   3     2584.28     2813.61    111.82 o 
   2  -8  -3      644.86      576.68     35.72 o 
   2  -8  -3      644.86      641.79     31.87 o 
   2  -8  -3      644.86      632.45     45.61 o 
   2  -8  -3      644.86      689.60     47.26 o 
  -2   8   3      644.86      726.14     45.61 o 
  -2   8   3      644.86      631.08     29.67 o 
   1  -8  -3      184.67      213.75     19.78 o 
   1  -8  -3      184.67      194.79     29.12 o 
   1  -8  -3      184.67      197.26     28.57 o 
   1  -8  -3      184.67      195.89     22.80 o 
  -1   8   3      184.67      174.73     12.36 o 
  -1   8   3      184.67      168.14     13.19 o 
  -1   8   3      184.67      202.48     18.96 o 
   0  -8  -3      366.48      268.97     35.99 o 
   0  -8  -3      366.48      360.46     27.75 o 
   0  -8  -3      366.48      343.97     39.56 o 
   0  -8  -3      366.48      313.20     22.80 o 
   0  -8  -3      366.48      385.73     33.79 o 
   0   8   3      366.48      298.37     23.90 o 
   0   8   3      366.48      425.30     43.13 o 
   0   8   3      366.48      355.79     21.98 o 
   0   8   3      366.48      316.23     37.91 o 
   0   8   3      366.48      443.43     24.18 o 
  -1  -8  -3     1666.31     1711.63     78.58 o 
  -1  -8  -3     1666.31     1694.32     89.29 o 
  -1  -8  -3     1666.31     1669.32     71.16 o 
  -1  -8  -3     1666.31     1666.29     89.84 o 
  -1  -8  -3     1666.31     1698.16     64.84 o 
  -1  -8  -3     1666.31     1698.44     64.56 o 
   1   8   3     1666.31     1674.81     66.21 o 
   1   8   3     1666.31     1742.95     90.94 o 
   1   8   3     1666.31     1690.47     90.39 o 
   1   8   3     1666.31     1759.43     72.53 o 
  -2  -8  -3     4054.16     4059.00    131.05 o 
  -2  -8  -3     4054.16     4179.34    159.62 o 
  -2  -8  -3     4054.16     4019.71    130.50 o 
   2   8   3     4054.16     4062.85    147.54 o 
   2   8   3     4054.16     3985.64    140.12 o 
  -3  -8  -3       58.34       83.52     25.00 o 
   3   8   3       58.34       56.60     18.13 o 
   3   8   3       58.34       92.04     17.03 o 
   3   8   3       58.34       59.34     23.08 o 
  -4  -8  -3     1505.53     1545.68     87.92 o 
   4   8   3     1505.53     1489.36     75.28 o 
   4   8   3     1505.53     1452.82     93.69 o 
   4   8   3     1505.53     1611.62     69.23 o 
  -5  -8  -3       75.14      108.25     32.69 o 
   5   8   3       75.14       40.66     26.92 o 
   5   8   3       75.14       98.36     25.83 o 
   7  -9  -3      111.14      117.59     18.13 o 
   7  -9  -3      111.14      151.38     24.73 o 
   7  -9  -3      111.14      104.13     21.15 o 
   6  -9  -3      970.34      978.07     57.70 o 
   6  -9  -3      970.34      963.79     47.53 o 
   6  -9  -3      970.34     1053.90     59.07 o 
   5  -9  -3       42.88       49.45     14.56 o 
   5  -9  -3       42.88       48.63     17.58 o 
   5  -9  -3       42.88       51.38     18.68 o 
   4  -9  -3      585.48      606.62     45.88 o 
   4  -9  -3      585.48      592.06     36.27 o 
   4  -9  -3      585.48      564.04     43.68 o 
   3  -9  -3       43.70       43.13     17.86 o 
   3  -9  -3       43.70       46.43     14.56 o 
   3  -9  -3       43.70       58.24     19.51 o 
   3  -9  -3       43.70       51.38     11.54 o 
  -3   9   3       43.70       64.84     17.58 o 
   2  -9  -3      524.65      577.50     44.78 o 
   2  -9  -3      524.65      535.74     45.61 o 
   2  -9  -3      524.65      524.48     35.72 o 
   2  -9  -3      524.65      556.62     31.05 o 
  -2   9   3      524.65      602.78     43.68 o 
   1  -9  -3      116.30       97.81     15.66 o 
   1  -9  -3      116.30      113.47     24.45 o 
   1  -9  -3      116.30      122.53     26.65 o 
   1  -9  -3      116.30       95.88     17.86 o 
  -1   9   3      116.30      109.90     15.39 o 
  -1   9   3      116.30      121.43     11.26 o 
  -1   9   3      116.30      121.71     12.09 o 
   0  -9  -3      783.81      736.30     56.87 o 
   0  -9  -3      783.81      819.82     58.24 o 
   0  -9  -3      783.81      817.35     44.78 o 
   0  -9  -3      783.81      788.23     39.01 o 
   0   9   3      783.81      717.62     54.40 o 
   0   9   3      783.81      791.80     41.76 o 
   0   9   3      783.81      853.89     57.70 o 
   0   9   3      783.81      781.36     36.27 o 
   0   9   3      783.81      750.31     36.82 o 
  -1  -9  -3     1915.23     1875.10     79.12 o 
  -1  -9  -3     1915.23     1819.32     70.88 o 
  -1  -9  -3     1915.23     1867.68     99.73 o 
  -1  -9  -3     1915.23     2038.29     89.29 o 
   1   9   3     1915.23     1905.32    101.10 o 
   1   9   3     1915.23     1913.29    101.10 o 
   1   9   3     1915.23     1852.84     73.08 o 
   1   9   3     1915.23     1882.79     79.12 o 
  -2  -9  -3      471.49      441.78     45.33 o 
  -2  -9  -3      471.49      449.47     23.90 o 
   2   9   3      471.49      474.47     53.02 o 
   2   9   3      471.49      524.48     37.09 o 
   2   9   3      471.49      472.55     30.77 o 
  -3  -9  -3        8.96       31.87     21.43 o 
   3   9   3        8.96       19.51     13.74 o 
   3   9   3        8.96       23.08     17.03 o 
   3   9   3        8.96      -12.91     18.96 o 
  -4  -9  -3       29.53       41.76     26.10 o 
   4   9   3       29.53       30.77     16.48 o 
   4   9   3       29.53       48.35     20.33 o 
   4   9   3       29.53       32.14     24.45 o 
   7 -10  -3       64.63       53.02     16.21 o 
   7 -10  -3       64.63       31.60     17.31 o 
   6 -10  -3       16.69        6.87     13.46 o 
   6 -10  -3       16.69        3.02     14.84 o 
   5 -10  -3     4406.03     4396.10    178.58 o 
   5 -10  -3     4406.03     4233.46    152.48 o 
   5 -10  -3     4406.03     4320.28    179.13 o 
   4 -10  -3      891.86      898.40     57.97 o 
   4 -10  -3      891.86      810.76     56.87 o 
   4 -10  -3      891.86      810.76     46.43 o 
   3 -10  -3     3596.73     3765.03    127.48 o 
   3 -10  -3     3596.73     3697.99    161.00 o 
   3 -10  -3     3596.73     3697.99    158.80 o 
   3 -10  -3     3596.73     3665.85    135.72 o 
  -3  10   3     3596.73     3616.94    151.93 o 
   2 -10  -3     1142.13     1237.43     58.79 o 
   2 -10  -3     1142.13     1064.07     70.06 o 
   2 -10  -3     1142.13     1100.06     50.83 o 
  -2  10   3     1142.13     1178.91     68.41 o 
   1 -10  -3      165.52      162.10     31.87 o 
   1 -10  -3      165.52      176.66     24.73 o 
   1 -10  -3      165.52      142.86     19.23 o 
  -1  10   3      165.52      173.36     14.29 o 
  -1  10   3      165.52      149.73     12.64 o 
   0 -10  -3      297.56      286.00     25.00 o 
   0 -10  -3      297.56      268.42     29.95 o 
   0 -10  -3      297.56      323.09     42.31 o 
   0  10   3      297.56      283.81     21.43 o 
   0  10   3      297.56      244.79     37.91 o 
   0  10   3      297.56      296.17     28.30 o 
  -1 -10  -3      672.19      694.27     35.99 o 
  -1 -10  -3      672.19      751.14     43.68 o 
   1  10   3      672.19      636.02     55.77 o 
   1  10   3      672.19      688.77     42.31 o 
   1  10   3      672.19      676.68     37.09 o 
  -2 -10  -3       93.33       98.91     12.64 o 
  -2 -10  -3       93.33      104.68     26.92 o 
   2  10   3       93.33       96.16     21.43 o 
   2  10   3       93.33       87.09     17.86 o 
   2  10   3       93.33       47.26     26.10 o 
  -3 -10  -3       64.36       81.32     27.47 o 
   3  10   3       64.36       58.79     17.58 o 
   3  10   3       64.36       51.65     20.88 o 
  -4 -10  -3       10.96      -30.50     20.06 o 
   4  10   3       10.96        3.30     19.23 o 
   4  10   3       10.96        6.04     15.66 o 
   7 -11  -3       95.64       87.09     19.78 o 
   7 -11  -3       95.64      105.23     26.37 o 
   6 -11  -3       59.69       28.02     19.51 o 
   6 -11  -3       59.69       56.32     17.86 o 
   5 -11  -3       28.45       50.55     17.03 o 
   5 -11  -3       28.45       46.43     21.43 o 
   4 -11  -3      665.56      760.75     45.33 o 
   4 -11  -3      665.56      637.67     53.30 o 
   3 -11  -3     1481.52     1533.87     63.74 o 
   3 -11  -3     1481.52     1509.97     87.92 o 
   3 -11  -3     1481.52     1450.90     69.78 o 
   2 -11  -3      221.59      194.52     34.07 o 
   2 -11  -3      221.59      209.63     23.63 o 
   2 -11  -3      221.59      246.44     29.67 o 
   1 -11  -3     1394.20     1295.12     84.07 o 
   1 -11  -3     1394.20     1427.55     68.68 o 
   1 -11  -3     1394.20     1322.32     60.44 o 
  -1  11   3     1394.20     1431.67     50.28 o 
   0 -11  -3     1490.30     1479.47     63.19 o 
   0 -11  -3     1490.30     1478.10     70.61 o 
   0  11   3     1490.30     1450.35     58.79 o 
  -1 -11  -3     3883.34     3772.45    131.33 o 
   1  11   3     3883.34     3795.52    133.52 o 
   1  11   3     3883.34     3841.41    141.49 o 
  -2 -11  -3      738.69      723.66     32.97 o 
   2  11   3      738.69      836.31     49.73 o 
   2  11   3      738.69      707.45     42.04 o 
   3  11   3      118.85      124.18     22.80 o 
   3  11   3      118.85      126.93     26.37 o 
   6 -12  -3      673.27      751.41     58.79 o 
   6 -12  -3      673.27      740.70     47.26 o 
   5 -12  -3     3801.00     3664.75    138.47 o 
   5 -12  -3     3801.00     3655.41    165.67 o 
   4 -12  -3     1597.84     1545.68     91.49 o 
   4 -12  -3     1597.84     1580.30     75.00 o 
   3 -12  -3      475.85      491.51     55.50 o 
   3 -12  -3      475.85      421.45     40.39 o 
   3 -12  -3      475.85      572.83     35.44 o 
   2 -12  -3        1.05       -2.47     17.86 o 
   2 -12  -3        1.05       -2.75     12.09 o 
   2 -12  -3        1.05       -6.59     13.46 o 
   1 -12  -3      414.13      300.29     46.43 o 
   1 -12  -3      414.13      367.33     32.14 o 
   1 -12  -3      414.13      403.87     38.74 o 
  -1  12   3      414.13      391.50     19.23 o 
   0 -12  -3        6.42       -2.75     12.09 o 
   0 -12  -3        6.42      -18.68     12.36 o 
   0  12   3        6.42       -4.95     10.17 o 
  -1 -12  -3      186.08      203.58     22.25 o 
   1  12   3      186.08      171.71     22.25 o 
  -2 -12  -3      683.16      614.87     29.12 o 
   2  12   3      683.16      634.65     40.11 o 
   5 -13  -3      858.26      778.61     51.38 o 
   5 -13  -3      858.26      774.49     63.74 o 
   4 -13  -3      198.05      265.67     32.97 o 
   4 -13  -3      198.05      158.80     34.07 o 
   3 -13  -3       71.98       70.88     27.20 o 
   3 -13  -3       71.98       68.41     22.25 o 
   3 -13  -3       71.98       56.60     17.58 o 
   2 -13  -3     1408.65     1444.31     66.21 o 
   2 -13  -3     1408.65     1403.09     72.53 o 
   2 -13  -3     1408.65     1428.37     93.14 o 
   1 -13  -3     1265.31     1289.08     67.04 o 
   1 -13  -3     1265.31     1142.64     57.97 o 
   0 -13  -3     2271.31     2298.20     93.41 o 
   0  13   3     2271.31     2472.65     88.74 o 
  -1 -13  -3      891.31      783.83     41.76 o 
   1  13   3      891.31      817.62     43.96 o 
   4 -14  -3      450.22      466.23     58.79 o 
   4 -14  -3      450.22      428.59     43.68 o 
   3 -14  -3       48.04       25.55     18.96 o 
   3 -14  -3       48.04       34.07     24.73 o 
   3 -14  -3       48.04       21.43     17.03 o 
   2 -14  -3       33.32       54.12     18.96 o 
   2 -14  -3       33.32       33.79     20.61 o 
   1 -14  -3      361.59      415.68     36.54 o 
   1 -14  -3      361.59      350.84     39.29 o 
   0  16  -4      623.83      622.28     33.79 o 
   0 -16   4      623.83      592.89     38.46 o 
  -1  16  -4     1586.62     1714.65     58.24 o 
   1 -16   4     1586.62     1600.08     80.50 o 
   1 -16   4     1586.62     1628.11     73.08 o 
   2 -16   4     1821.58     1902.30     80.77 o 
   2 -16   4     1821.58     1853.67     87.64 o 
   3 -16   4      629.68      592.34     69.51 o 
   3 -16   4      629.68      725.04     44.23 o 
   3 -16   4      629.68      672.84     48.08 o 
   4 -16   4      473.40      441.23     43.13 o 
   4 -16   4      473.40      417.60     57.15 o 
   2  15  -4      234.26      311.55     31.05 o 
   1  15  -4      615.12      561.02     37.09 o 
  -1 -15   4      615.12      609.65     32.97 o 
   0  15  -4       96.42       72.81     14.84 o 
   0 -15   4       96.42       90.11     18.13 o 
  -1  15  -4       44.06       67.31     10.71 o 
   1 -15   4       44.06       32.42     15.93 o 
   1 -15   4       44.06       29.12     17.58 o 
   2 -15   4        1.47       -9.62     12.91 o 
   2 -15   4        1.47        4.12     20.61 o 
   2 -15   4        1.47       -8.24     14.29 o 
   3 -15   4      424.00      438.76     56.87 o 
   3 -15   4      424.00      438.76     33.79 o 
   3 -15   4      424.00      386.28     38.46 o 
   4 -15   4        9.47       -3.30     18.96 o 
   4 -15   4        9.47       17.31     15.66 o 
   5 -15   4      509.64      445.08     56.05 o 
   5 -15   4      509.64      559.37     40.94 o 
   3  14  -4      105.92      133.80     23.35 o 
   3  14  -4      105.92      126.11     25.83 o 
   2  14  -4       52.74       74.45     20.61 o 
   2  14  -4       52.74       36.82     16.21 o 
  -2 -14   4       52.74       40.11      8.52 o 
   1  14  -4        2.62       34.34     15.93 o 
   1  14  -4        2.62       19.78     13.46 o 
  -1 -14   4        2.62       12.91     10.71 o 
   0  14  -4      372.11      390.68     26.92 o 
   0 -14   4      372.11      423.92     29.95 o 
   0 -14   4      372.11      433.81     38.19 o 
  -1  14  -4      172.43      166.49     15.39 o 
   1 -14   4      172.43      163.47     24.73 o 
   1 -14   4      172.43      206.05     39.01 o 
   1 -14   4      172.43      195.61     23.08 o 
   2 -14   4     1354.50     1414.63     87.92 o 
   2 -14   4     1354.50     1301.17     59.62 o 
   2 -14   4     1354.50     1268.75     64.29 o 
   3 -14   4       13.33        7.14     18.96 o 
   3 -14   4       13.33       20.06     14.01 o 
   3 -14   4       13.33       26.10     16.48 o 
   4 -14   4      162.63      181.33     36.54 o 
   4 -14   4      162.63      171.99     26.10 o 
   5 -14   4        1.83       29.40     21.15 o 
   5 -14   4        1.83        0.00     14.01 o 
   6 -14   4      222.30      164.57     25.55 o 
   6 -14   4      222.30      175.56     35.44 o 
   2  13  -4     1066.92     1163.25     59.07 o 
   2  13  -4     1066.92     1031.65     52.75 o 
  -2 -13   4     1066.92     1179.46     41.76 o 
   1  13  -4     1981.38     1884.16     76.93 o 
   1  13  -4     1981.38     1968.23     81.87 o 
  -1 -13   4     1981.38     2039.12     74.45 o 
   0  13  -4      384.64      409.36     26.65 o 
   0  13  -4      384.64      477.50     31.60 o 
   0 -13   4      384.64      389.03     27.75 o 
   0 -13   4      384.64      384.09     35.17 o 
   0 -13   4      384.64      461.56     52.75 o 
  -1  13  -4      251.13      262.10     18.13 o 
   1 -13   4      251.13      306.06     26.10 o 
   1 -13   4      251.13      253.86     39.29 o 
   1 -13   4      251.13      267.05     29.12 o 
   2 -13   4       36.85       61.82     16.76 o 
   2 -13   4       36.85       11.54     17.58 o 
   2 -13   4       36.85       48.35     14.29 o 
   3 -13   4      854.95      848.40     48.08 o 
   3 -13   4      854.95      950.05     66.76 o 
   3 -13   4      854.95      817.90     42.58 o 
   4 -13   4       93.70      111.82     26.92 o 
   4 -13   4       93.70      104.95     20.06 o 
   5 -13   4      963.49      904.17     64.84 o 
   5 -13   4      963.49      958.02     51.10 o 
   6 -13   4      672.86      609.10     40.11 o 
   6 -13   4      672.86      620.91     52.20 o 
   4  12  -4     2811.65     2786.41    107.70 o 
   4  12  -4     2811.65     2844.10    113.47 o 
   4  12  -4     2811.65     2647.66    143.14 o 
   3  12  -4      699.07      660.47     40.39 o 
   3  12  -4      699.07      615.14     65.11 o 
   3  12  -4      699.07      723.94     44.78 o 
   2  12  -4        2.10        6.87     11.81 o 
   2  12  -4        2.10        2.20     12.36 o 
   2  12  -4        2.10       -6.87     18.13 o 
  -2 -12   4        2.10       -1.92      6.04 o 
   1  12  -4      183.83      162.65     19.51 o 
   1  12  -4      183.83      194.52     23.35 o 
   1  12  -4      183.83      148.63     31.05 o 
  -1 -12   4      183.83      153.03     17.03 o 
  -1 -12   4      183.83      164.29     22.53 o 
  -1 -12   4      183.83      237.37     36.27 o 
   0  12  -4      978.31     1023.40     44.78 o 
   0  12  -4      978.31      954.17     65.11 o 
   0  12  -4      978.31      974.23     47.26 o 
   0 -12   4      978.31      963.79     50.00 o 
   0 -12   4      978.31      965.71     45.06 o 
   0 -12   4      978.31     1034.94     68.14 o 
   0 -12   4      978.31      933.29     66.21 o 
  -1  12  -4        7.76        6.32      9.62 o 
  -1  12  -4        7.76       12.09      7.42 o 
  -1  12  -4        7.76        0.27      4.12 o 
  -1  12  -4        7.76       16.76     13.74 o 
   1 -12   4        7.76       13.74     17.03 o 
   1 -12   4        7.76        3.57     10.99 o 
   1 -12   4        7.76       22.80     17.03 o 
   1 -12   4        7.76        5.22     10.17 o 
  -2  12  -4      358.20      420.08     43.41 o 
   2 -12   4      358.20      390.95     44.78 o 
   2 -12   4      358.20      355.51     31.05 o 
   2 -12   4      358.20      320.90     25.28 o 
   2 -12   4      358.20      387.11     43.68 o 
  -3  12  -4      735.58      692.89     48.08 o 
   3 -12   4      735.58      642.89     52.48 o 
   3 -12   4      735.58      669.54     39.84 o 
   3 -12   4      735.58      691.24     35.99 o 
   4 -12   4     1664.57     1710.53     72.26 o 
   4 -12   4     1664.57     1685.80     91.49 o 
   5 -12   4     1424.13     1365.45     79.40 o 
   5 -12   4     1424.13     1356.11     61.82 o 
   6 -12   4      665.43      593.16     37.09 o 
   6 -12   4      665.43      592.34     48.90 o 
   7 -12   4      177.38      232.15     25.83 o 
   7 -12   4      177.38      178.31     30.50 o 
   5  11  -4      103.90      127.20     34.07 o 
   5  11  -4      103.90      100.28     23.35 o 
   4  11  -4       68.88       58.79     26.92 o 
   4  11  -4       68.88       74.45     17.86 o 
   4  11  -4       68.88       60.44     18.96 o 
   3  11  -4       62.59       70.61     16.21 o 
   3  11  -4       62.59       71.98     18.13 o 
   3  11  -4       62.59       71.16     24.73 o 
   2  11  -4     1380.04     1408.86     82.70 o 
   2  11  -4     1380.04     1303.64     57.70 o 
   2  11  -4     1380.04     1521.51     63.19 o 
  -2 -11   4     1380.04     1429.47     48.08 o 
  -2 -11   4     1380.04     1254.19     47.80 o 
   1  11  -4     2903.47     2574.58    129.95 o 
   1  11  -4     2903.47     2939.44    106.87 o 
   1  11  -4     2903.47     2922.95    103.58 o 
   1  11  -4     2903.47     2965.81    135.45 o 
  -1 -11   4     2903.47     3019.11    136.55 o 
  -1 -11   4     2903.47     2970.76    100.55 o 
  -1 -11   4     2903.47     2983.94    108.52 o 
   0  11  -4    11617.20    11809.12    358.81 o 
   0  11  -4    11617.20    11074.20    358.81 o 
   0  11  -4    11617.20    11391.79    361.01 o 
   0  11  -4    11617.20    11761.32    423.92 o 
   0  11  -4    11617.20    11371.19    420.35 o 
   0 -11   4    11617.20    11529.44    426.12 o 
   0 -11   4    11617.20    11338.22    359.08 o 
   0 -11   4    11617.20    11459.11    422.27 o 
   0 -11   4    11617.20    11375.58    364.03 o 
  -1  11  -4     2721.50     2881.74     92.31 o 
  -1  11  -4     2721.50     2685.30     99.46 o 
   1 -11   4     2721.50     2833.39    128.30 o 
   1 -11   4     2721.50     2692.72    101.93 o 
   1 -11   4     2721.50     2683.38     97.53 o 
   1 -11   4     2721.50     2756.74    125.56 o 
  -2  11  -4     1453.05     1620.41     60.17 o 
  -2  11  -4     1453.05     1616.02     80.50 o 
   2 -11   4     1453.05     1437.16     60.17 o 
   2 -11   4     1453.05     1498.15     84.07 o 
   2 -11   4     1453.05     1553.93     65.39 o 
   2 -11   4     1453.05     1462.44     80.77 o 
  -3  11  -4       44.06       46.16     15.66 o 
   3 -11   4       44.06       56.32     18.41 o 
   3 -11   4       44.06       47.80     11.54 o 
   3 -11   4       44.06       35.17     12.64 o 
   3 -11   4       44.06       47.80     17.31 o 
   4 -11   4        6.67       -3.02     13.74 o 
   4 -11   4        6.67       -9.07     12.36 o 
   4 -11   4        6.67       -3.02     10.71 o 
   4 -11   4        6.67       -5.77      8.24 o 
   5 -11   4       68.23       62.09     20.61 o 
   5 -11   4       68.23       52.75     19.51 o 
   5 -11   4       68.23       98.36     17.03 o 
   6 -11   4      345.81      320.62     37.09 o 
   6 -11   4      345.81      298.92     27.20 o 
   7 -11   4       96.73      118.41     19.51 o 
   7 -11   4       96.73      161.27     27.47 o 
   5  10  -4      524.72      703.06     60.72 o 
   5  10  -4      524.72      544.81     40.66 o 
   4  10  -4      267.73      284.90     26.92 o 
   4  10  -4      267.73      245.34     38.74 o 
   4  10  -4      267.73      286.55     30.77 o 
   3  10  -4      126.27      157.98     19.51 o 
   3  10  -4      126.27      115.67     19.51 o 
   3  10  -4      126.27      117.86     27.20 o 
   2  10  -4       72.45       74.73     22.25 o 
   2  10  -4       72.45       65.11     21.15 o 
   2  10  -4       72.45       59.07     13.19 o 
   2  10  -4       72.45       73.08     15.39 o 
  -2 -10   4       72.45       57.42     13.74 o 
  -2 -10   4       72.45       68.68      7.97 o 
  -2 -10   4       72.45       72.81     21.43 o 
  -2 -10   4       72.45       72.53      8.24 o 
   1  10  -4       50.72       56.32     18.96 o 
   1  10  -4       50.72       57.15     18.13 o 
   1  10  -4       50.72       45.88     12.36 o 
   1  10  -4       50.72       50.83     11.54 o 
  -1 -10   4       50.72       54.67     10.71 o 
  -1 -10   4       50.72       55.77     10.44 o 
  -1 -10   4       50.72       54.40     13.74 o 
  -1 -10   4       50.72       23.63     15.39 o 
  -1 -10   4       50.72       62.37     20.61 o 
   0  10  -4      227.68      201.66     18.96 o 
   0  10  -4      227.68      188.75     18.13 o 
   0  10  -4      227.68      245.62     21.98 o 
   0  10  -4      227.68      253.86     32.14 o 
   0  10  -4      227.68      239.30     31.05 o 
   0 -10   4      227.68      184.90     20.88 o 
   0 -10   4      227.68      239.57     33.24 o 
   0 -10   4      227.68      202.48     29.40 o 
   0 -10   4      227.68      197.54     18.41 o 
  -1  10  -4      393.32      390.95     38.74 o 
  -1  10  -4      393.32      351.67     19.23 o 
  -1  10  -4      393.32      299.47     23.08 o 
  -1  10  -4      393.32      436.84     20.33 o 
   1 -10   4      393.32      361.28     22.80 o 
   1 -10   4      393.32      348.64     25.00 o 
   1 -10   4      393.32      347.55     37.09 o 
   1 -10   4      393.32      353.59     38.46 o 
  -2  10  -4     6395.36     6219.28    236.55 o 
  -2  10  -4     6395.36     6108.56    198.91 o 
   2 -10   4     6395.36     6383.57    204.96 o 
   2 -10   4     6395.36     5874.48    240.67 o 
   2 -10   4     6395.36     6533.03    240.95 o 
   2 -10   4     6395.36     6227.24    200.29 o 
  -3  10  -4     2697.20     2632.28    112.09 o 
   3 -10   4     2697.20     2499.30    117.86 o 
   3 -10   4     2697.20     2610.30    117.04 o 
   3 -10   4     2697.20     2722.12     92.04 o 
   3 -10   4     2697.20     2749.04     96.16 o 
   3 -10   4     2697.20     2673.76     96.98 o 
   4 -10   4     1888.37     1825.64     89.84 o 
   4 -10   4     1888.37     1866.03     89.29 o 
   4 -10   4     1888.37     1848.72     65.11 o 
   4 -10   4     1888.37     1800.37     71.71 o 
  -5  10  -4      989.59     1065.44     52.20 o 
   5 -10   4      989.59     1070.38     62.37 o 
   5 -10   4      989.59     1024.50     60.72 o 
   5 -10   4      989.59     1079.18     48.35 o 
  -6  10  -4      200.80      251.66     28.30 o 
   6 -10   4      200.80      245.07     32.69 o 
   6 -10   4      200.80      220.07     29.40 o 
   6 -10   4      200.80      210.73     21.43 o 
   7 -10   4        0.09       -0.82     11.54 o 
   7 -10   4        0.09       -4.12     13.19 o 
   6   9  -4      148.30      151.11     35.44 o 
   6   9  -4      148.30      143.69     25.55 o 
   5   9  -4        2.12        1.65     18.68 o 
   5   9  -4        2.12        5.22     14.01 o 
   4   9  -4      347.49      316.77     24.73 o 
   4   9  -4      347.49      334.36     31.05 o 
   4   9  -4      347.49      341.78     42.58 o 
   3   9  -4     2760.58     2766.08    128.30 o 
   3   9  -4     2760.58     2672.39    102.48 o 
   3   9  -4     2760.58     2697.94     98.36 o 
   3   9  -4     2760.58     2703.99    126.38 o 
  -3  -9   4     2760.58     2948.50    125.01 o 
   2   9  -4     1357.24     1415.46     75.00 o 
   2   9  -4     1357.24     1309.68     73.36 o 
   2   9  -4     1357.24     1291.28     56.32 o 
   2   9  -4     1357.24     1338.26     53.30 o 
  -2  -9   4     1357.24     1305.01     43.68 o 
  -2  -9   4     1357.24     1280.84     55.22 o 
  -2  -9   4     1357.24     1251.44     70.88 o 
   1   9  -4     4461.84     4267.25    149.18 o 
   1   9  -4     4461.84     4368.36    181.05 o 
   1   9  -4     4461.84     4757.39    181.05 o 
   1   9  -4     4461.84     4541.99    147.54 o 
  -1  -9   4     4461.84     4316.98    150.28 o 
  -1  -9   4     4461.84     4431.00    179.40 o 
  -1  -9   4     4461.84     4378.80    145.61 o 
  -1  -9   4     4461.84     4726.89    182.70 o 
  -1  -9   4     4461.84     4466.44    144.51 o 
   0   9  -4     2674.87     2680.08     92.59 o 
   0   9  -4     2674.87     2546.28     90.66 o 
   0   9  -4     2674.87     2072.63    109.07 o 
   0   9  -4     2674.87     2538.32     90.11 o 
   0   9  -4     2674.87     2788.60    117.04 o 
   0  -9   4     2674.87     2794.65     95.33 o 
   0  -9   4     2674.87     2610.85     90.39 o 
   0  -9   4     2674.87     2669.92    116.76 o 
   0  -9   4     2674.87     2829.82    116.49 o 
  -1   9  -4      545.58      493.98     22.80 o 
  -1   9  -4      545.58      523.93     28.02 o 
  -1   9  -4      545.58      503.60     23.35 o 
  -1   9  -4      545.58      522.55     38.46 o 
   1  -9   4      545.58      500.85     39.56 o 
   1  -9   4      545.58      507.99     26.10 o 
   1  -9   4      545.58      508.27     28.85 o 
   1  -9   4      545.58      508.27     38.19 o 
  -2   9  -4       98.76      120.06     13.19 o 
  -2   9  -4       98.76      121.71     19.78 o 
   2  -9   4       98.76       98.08     12.36 o 
   2  -9   4       98.76      114.29     20.61 o 
   2  -9   4       98.76      116.76     15.66 o 
   2  -9   4       98.76      101.10     20.33 o 
  -3   9  -4      118.02      124.18     19.23 o 
   3  -9   4      118.02      106.60     19.78 o 
   3  -9   4      118.02      128.58     15.93 o 
   3  -9   4      118.02      110.17     12.09 o 
   3  -9   4      118.02      101.93     14.29 o 
   3  -9   4      118.02      100.01     20.06 o 
   4  -9   4      370.81      466.78     36.27 o 
   4  -9   4      370.81      411.83     34.34 o 
   4  -9   4      370.81      402.22     20.06 o 
   4  -9   4      370.81      455.24     26.10 o 
   4  -9   4      370.81      418.98     25.83 o 
  -5   9  -4      119.53      101.93     18.13 o 
   5  -9   4      119.53      121.98     22.80 o 
   5  -9   4      119.53      115.12     21.70 o 
   5  -9   4      119.53       90.39     14.56 o 
   5  -9   4      119.53       87.92     12.64 o 
  -6   9  -4      672.88      637.12     41.76 o 
   6  -9   4      672.88      696.46     45.88 o 
   6  -9   4      672.88      650.58     33.79 o 
   6  -9   4      672.88      620.91     45.61 o 
  -7   9  -4     3053.61     2823.77    119.79 o 
   7  -9   4     3053.61     2921.03    105.77 o 
   7  -9   4     3053.61     3298.80    132.15 o 
   7  -9   4     3053.61     2980.92    129.13 o 
   8  -9   4     2279.77     2194.89    104.40 o 
   8  -9   4     2279.77     2332.26     86.82 o 
   6   8  -4      248.07      288.48     31.05 o 
   6   8  -4      248.07      270.89     41.21 o 
   5   8  -4      429.99      420.90     46.43 o 
   5   8  -4      429.99      453.32     33.24 o 
   4   8  -4      994.39     1046.21     64.01 o 
   4   8  -4      994.39      899.77     61.27 o 
   4   8  -4      994.39      966.81     43.68 o 
   4   8  -4      994.39      989.06     49.18 o 
  -4  -8   4      994.39      991.81     57.42 o 
   3   8  -4      768.38      718.99     35.44 o 
   3   8  -4      768.38      758.28     39.56 o 
   3   8  -4      768.38      750.59     50.83 o 
   3   8  -4      768.38      780.53     53.02 o 
  -3  -8   4      768.38      795.10     50.55 o 
   2   8  -4      626.05      499.75     29.12 o 
   2   8  -4      626.05      524.48     41.49 o 
   2   8  -4      626.05      504.97     39.29 o 
   2   8  -4      626.05      585.47     28.57 o 
  -2  -8   4      626.05      546.18     39.84 o 
   1   8  -4      348.43      306.61     32.42 o 
   1   8  -4      348.43      325.57     20.06 o 
   1   8  -4      348.43      329.69     34.07 o 
   1   8  -4      348.43      301.39     20.88 o 
  -1  -8   4      348.43      299.19     22.25 o 
  -1  -8   4      348.43      354.96     19.51 o 
  -1  -8   4      348.43      371.45     35.44 o 
  -1  -8   4      348.43      327.21     33.79 o 
  -1  -8   4      348.43      340.68     18.68 o 
   0   8  -4      278.95      256.06     18.13 o 
   0   8  -4      278.95      308.26     30.77 o 
   0   8  -4      278.95      295.07     30.77 o 
   0   8  -4      278.95      290.95     19.23 o 
   0   8  -4      278.95      314.85     18.96 o 
   0  -8   4      278.95      290.40     18.68 o 
   0  -8   4      278.95      334.63     34.34 o 
   0  -8   4      278.95      307.43     21.43 o 
   0  -8   4      278.95      284.36     30.22 o 
  -1   8  -4     4527.20     4354.89    141.77 o 
  -1   8  -4     4527.20     4531.55    142.59 o 
  -1   8  -4     4527.20     4502.98    175.56 o 
  -1   8  -4     4527.20     4488.42    146.99 o 
   1  -8   4     4527.20     4366.43    148.36 o 
   1  -8   4     4527.20     4446.93    176.93 o 
   1  -8   4     4527.20     4686.50    176.11 o 
   1  -8   4     4527.20     4596.12    145.61 o 
  -2   8  -4     2211.01     2135.55     90.39 o 
  -2   8  -4     2211.01     2137.75     91.49 o 
  -2   8  -4     2211.01     1921.53     71.71 o 
   2  -8   4     2211.01     2227.04     75.83 o 
   2  -8   4     2211.01     2099.01     72.26 o 
   2  -8   4     2211.01     2038.84     75.28 o 
   2  -8   4     2211.01     2020.16     91.76 o 
   2  -8   4     2211.01     2122.09     94.24 o 
  -3   8  -4     4886.83     4970.31    182.98 o 
   3  -8   4     4886.83     4939.54    190.39 o 
   3  -8   4     4886.83     5007.13    161.00 o 
   3  -8   4     4886.83     4859.59    189.02 o 
   3  -8   4     4886.83     4791.46    159.90 o 
   3  -8   4     4886.83     5015.92    155.50 o 
   4  -8   4      540.67      595.64     27.75 o 
   4  -8   4      540.67      537.67     38.19 o 
   4  -8   4      540.67      576.95     39.01 o 
   4  -8   4      540.67      528.87     28.30 o 
  -5   8  -4      285.60      327.49     30.50 o 
   5  -8   4      285.60      303.86     20.33 o 
   5  -8   4      285.60      342.05     29.67 o 
   5  -8   4      285.60      351.94     34.89 o 
   5  -8   4      285.60      327.21     21.43 o 
  -6   8  -4       13.06        9.34     13.74 o 
   6  -8   4       13.06       21.15     10.17 o 
   6  -8   4       13.06        6.59     12.64 o 
   6  -8   4       13.06       14.29     14.01 o 
  -7   8  -4       24.27       52.75     19.51 o 
   7  -8   4       24.27       21.15     11.81 o 
   7  -8   4       24.27       56.32     16.76 o 
   7  -8   4       24.27       48.35     17.86 o 
   8  -8   4       72.84       99.73     21.43 o 
   8  -8   4       72.84      101.93     17.31 o 
   7   7  -4     1586.71     1685.80     76.10 o 
   7   7  -4     1586.71     1667.39     95.88 o 
   6   7  -4     1316.49     1459.14     82.97 o 
   6   7  -4     1316.49     1350.34     64.56 o 
   5   7  -4       12.04       42.04     14.84 o 
   5   7  -4       12.04       39.01     17.86 o 
   4   7  -4       18.31        5.77      7.97 o 
   4   7  -4       18.31        8.24     13.46 o 
   4   7  -4       18.31       22.53     11.54 o 
   4   7  -4       18.31       10.44     14.29 o 
  -4  -7   4       18.31       14.29     13.74 o 
   3   7  -4     1204.79     1238.53     49.18 o 
   3   7  -4     1204.79     1316.83     54.95 o 
   3   7  -4     1204.79     1292.65     68.96 o 
   3   7  -4     1204.79     1344.30     54.40 o 
   3   7  -4     1204.79     1177.53     66.76 o 
  -3  -7   4     1204.79     1198.96     63.74 o 
   2   7  -4        4.62        0.55      6.87 o 
   2   7  -4        4.62        5.77      6.32 o 
   2   7  -4        4.62       -3.85      9.34 o 
   2   7  -4        4.62      -15.39      7.69 o 
  -2  -7   4        4.62        0.82      3.57 o 
  -2  -7   4        4.62        0.55     10.71 o 
  -2  -7   4        4.62        6.04     10.17 o 
   1   7  -4      456.25      472.83     34.34 o 
   1   7  -4      456.25      429.97     23.08 o 
   1   7  -4      456.25      539.86     26.10 o 
   1   7  -4      456.25      474.47     35.72 o 
  -1  -7   4      456.25      495.63     34.62 o 
  -1  -7   4      456.25      473.65     34.62 o 
  -1  -7   4      456.25      504.70     22.80 o 
  -1  -7   4      456.25      475.57     26.37 o 
  -1  -7   4      456.25      433.81     21.43 o 
   0   7  -4      351.69      310.18     18.41 o 
   0   7  -4      351.69      334.91     19.51 o 
   0   7  -4      351.69      280.51     28.30 o 
   0   7  -4      351.69      350.02     28.02 o 
   0   7  -4      351.69      331.89     18.68 o 
   0  -7   4      351.69      347.82     18.96 o 
   0  -7   4      351.69      326.39     18.41 o 
   0  -7   4      351.69      250.56     27.20 o 
   0  -7   4      351.69      337.11     20.33 o 
   0  -7   4      351.69      320.35     28.02 o 
  -1   7  -4     1709.71     1628.93     57.97 o 
  -1   7  -4     1709.71     1335.23     53.02 o 
  -1   7  -4     1709.71     1530.85     53.30 o 
  -1   7  -4     1709.71     1728.66     75.00 o 
   1  -7   4     1709.71     1532.22     73.63 o 
   1  -7   4     1709.71     1667.39     73.63 o 
   1  -7   4     1709.71     1657.78     59.62 o 
   1  -7   4     1709.71     1692.94     56.87 o 
  -2   7  -4     5294.90     5034.05    204.68 o 
  -2   7  -4     5294.90     5882.17    175.56 o 
  -2   7  -4     5294.90     5798.65    205.78 o 
   2  -7   4     5294.90     5573.09    174.73 o 
   2  -7   4     5294.90     5454.40    178.03 o 
   2  -7   4     5294.90     5566.22    178.03 o 
   2  -7   4     5294.90     5774.47    209.90 o 
   2  -7   4     5294.90     5381.60    207.70 o 
   3  -7   4      745.50      833.83     46.98 o 
   4  -7   4       38.19       56.32     14.01 o 
   4  -7   4       38.19       27.75     12.64 o 
   4  -7   4       38.19       42.86      9.34 o 
   4  -7   4       38.19       50.00      9.07 o 
  -5   7  -4        1.54       -6.59     10.44 o 
   5  -7   4        1.54       -0.55     10.99 o 
   5  -7   4        1.54        3.85      9.34 o 
   5  -7   4        1.54        2.20      6.87 o 
   5  -7   4        1.54        0.82      7.42 o 
  -6   7  -4      233.92      230.78     29.12 o 
   6  -7   4      233.92      236.55     28.30 o 
   6  -7   4      233.92      238.20     19.23 o 
   6  -7   4      233.92      210.73     24.73 o 
   6  -7   4      233.92      223.09     19.23 o 
  -7   7  -4     1110.75     1061.59     61.27 o 
   7  -7   4     1110.75     1100.88     46.71 o 
   7  -7   4     1110.75      971.20     55.77 o 
   7  -7   4     1110.75     1101.98     59.07 o 
  -8   7  -4      888.48      767.07     56.87 o 
   8  -7   4      888.48      887.13     53.57 o 
   8  -7   4      888.48      869.82     41.21 o 
   8  -7   4      888.48      847.30     51.38 o 
   7   6  -4       83.87       93.96     26.65 o 
   7   6  -4       83.87       96.71     20.33 o 
   6   6  -4      122.94      119.79     19.78 o 
   6   6  -4      122.94      174.73     28.85 o 
   5   6  -4      169.45      203.31     29.95 o 
   5   6  -4      169.45      217.04     29.40 o 
   5   6  -4      169.45      196.44     21.98 o 
   4   6  -4     4814.05     4857.67    163.74 o 
   4   6  -4     4814.05     4855.74    163.74 o 
   4   6  -4     4814.05     4824.42    192.87 o 
   4   6  -4     4814.05     5147.79    194.24 o 
   4   6  -4     4814.05     4893.38    156.33 o 
  -4  -6   4     4814.05     4863.16    182.98 o 
   3   6  -4     1770.34     1831.96     82.70 o 
   3   6  -4     1770.34     1775.92     61.54 o 
   3   6  -4     1770.34     1568.49     65.39 o 
   3   6  -4     1770.34     1764.65     66.21 o 
   3   6  -4     1770.34     1890.21     84.34 o 
  -3  -6   4     1770.34     1624.81     76.93 o 
   2   6  -4     1226.25     1143.19     60.72 o 
   2   6  -4     1226.25     1223.96     47.80 o 
   2   6  -4     1226.25     1292.92     49.45 o 
   2   6  -4     1226.25     1104.73     44.23 o 
   2   6  -4     1226.25     1206.38     60.17 o 
  -2  -6   4     1226.25     1303.91     60.44 o 
  -2  -6   4     1226.25     1237.98     60.72 o 
  -2  -6   4     1226.25     1088.79     45.33 o 
   1   6  -4      541.94      502.50     25.00 o 
   1   6  -4      541.94      467.61     23.08 o 
   1   6  -4      541.94      441.23     32.69 o 
   1   6  -4      541.94      438.48     31.87 o 
  -1  -6   4      541.94      488.76     25.28 o 
  -1  -6   4      541.94      573.11     21.98 o 
  -1  -6   4      541.94      483.27     33.79 o 
  -1  -6   4      541.94      511.84     21.98 o 
   0   6  -4      154.77      119.24     17.58 o 
   0   6  -4      154.77      111.82     12.09 o 
   0   6  -4      154.77      111.54     17.31 o 
   0   6  -4      154.77      151.11     12.64 o 
   0   6  -4      154.77      140.12     12.36 o 
   0  -6   4      154.77      136.55     12.09 o 
   0  -6   4      154.77      120.89     11.26 o 
   0  -6   4      154.77      141.77     18.96 o 
   0  -6   4      154.77      135.45     13.74 o 
   0  -6   4      154.77      151.11     19.78 o 
  -1   6  -4     2529.27     2650.96     89.29 o 
  -1   6  -4     2529.27     2761.68    108.80 o 
  -1   6  -4     2529.27     2599.58     85.72 o 
   1  -6   4     2529.27     2710.03    109.62 o 
   1  -6   4     2529.27     2753.71     90.66 o 
   1  -6   4     2529.27     2732.01     88.47 o 
   1  -6   4     2529.27     2685.30    108.80 o 
   1  -6   4     2529.27     2608.93     90.94 o 
  -2   6  -4     2294.15     2421.83     80.50 o 
  -2   6  -4     2294.15     2537.49     98.63 o 
  -2   6  -4     2294.15     2459.47     98.36 o 
   2  -6   4     2294.15     2485.29    101.38 o 
   2  -6   4     2294.15     2390.78     83.25 o 
   2  -6   4     2294.15     2416.33     82.15 o 
   2  -6   4     2294.15     2388.03    101.10 o 
   2  -6   4     2294.15     2507.55     79.67 o 
  -3   6  -4      174.53      198.09     18.13 o 
   3  -6   4      174.53      181.05     14.01 o 
   3  -6   4      174.53      181.05     20.61 o 
   3  -6   4      174.53      190.94     13.46 o 
   3  -6   4      174.53      164.57     20.88 o 
  -4   6  -4       11.09       14.84     10.44 o 
   4  -6   4       11.09        6.32      8.79 o 
   4  -6   4       11.09       20.06      6.87 o 
   4  -6   4       11.09        8.79      6.87 o 
   4  -6   4       11.09       23.90     11.81 o 
  -5   6  -4     2889.59     2891.63    112.92 o 
   5  -6   4     2889.59     2724.04    116.49 o 
   5  -6   4     2889.59     2886.69     96.43 o 
   5  -6   4     2889.59     2995.76     96.98 o 
   5  -6   4     2889.59     2849.87    115.39 o 
  -6   6  -4     1456.39     1402.00     70.88 o 
   6  -6   4     1456.39     1492.11     70.33 o 
   6  -6   4     1456.39     1474.80     55.77 o 
   6  -6   4     1456.39     1426.45     67.86 o 
   6  -6   4     1456.39     1445.13     55.50 o 
  -7   6  -4      968.98     1003.90     60.99 o 
   7  -6   4      968.98      935.21     53.57 o 
   7  -6   4      968.98     1062.14     57.15 o 
   7  -6   4      968.98     1051.98     43.96 o 
  -8   6  -4        3.55      -11.54     17.86 o 
   8  -6   4        3.55       -1.92     12.36 o 
   8  -6   4        3.55       -0.27     10.44 o 
   8  -6   4        3.55       -3.30     14.84 o 
   7   5  -4      213.75      263.20     27.20 o 
   7   5  -4      213.75      218.42     32.97 o 
   6   5  -4     1503.79     1510.24     79.95 o 
   6   5  -4     1503.79     1535.79     64.84 o 
   6   5  -4     1503.79     1602.01     81.05 o 
   5   5  -4        1.55       -4.40      7.69 o 
   5   5  -4        1.55        4.95      9.62 o 
   5   5  -4        1.55      -13.74     10.71 o 
   5   5  -4        1.55       -8.52     10.71 o 
   4   5  -4       73.94       56.32     11.81 o 
   4   5  -4       73.94       81.60     17.31 o 
   4   5  -4       73.94       81.32     12.64 o 
   4   5  -4       73.94       86.82      7.97 o 
   4   5  -4       73.94       41.49     15.11 o 
   3   5  -4      204.52      223.91     25.00 o 
   3   5  -4      204.52      154.40     20.88 o 
   2   5  -4      936.01     1032.47     51.38 o 
   2   5  -4      936.01     1008.02     39.29 o 
   2   5  -4      936.01     1042.64     40.66 o 
   2   5  -4      936.01      968.18     35.99 o 
   2   5  -4      936.01      908.56     48.63 o 
  -2  -5   4      936.01      961.04     49.45 o 
  -2  -5   4      936.01      940.71     48.08 o 
  -2  -5   4      936.01      940.43     37.09 o 
  -2  -5   4      936.01      960.76     37.09 o 
   1   5  -4     2288.00     2286.66     92.31 o 
   1   5  -4     2288.00     2162.20     77.48 o 
   1   5  -4     2288.00     2273.19     74.45 o 
   1   5  -4     2288.00     2148.19     92.86 o 
   1   5  -4     2288.00     2350.95     76.65 o 
  -1  -5   4     2288.00     2282.54     76.93 o 
  -1  -5   4     2288.00     2324.57     93.69 o 
  -1  -5   4     2288.00     2168.52     72.53 o 
  -1  -5   4     2288.00     2207.53     72.81 o 
   0   5  -4     4946.67     4711.51    149.46 o 
   0   5  -4     4946.67     4418.91    147.26 o 
   0   5  -4     4946.67     4959.87    147.81 o 
   0   5  -4     4946.67     4563.97    174.46 o 
   0   5  -4     4946.67     4773.05    175.28 o 
   0  -5   4     4946.67     4813.43    150.56 o 
   0  -5   4     4946.67     4823.33    147.81 o 
   0  -5   4     4946.67     4509.02    147.26 o 
   0  -5   4     4946.67     4550.23    174.46 o 
   0  -5   4     4946.67     4536.50    174.18 o 
  -1   5  -4     6601.90     6495.94    194.24 o 
  -1   5  -4     6601.90     6179.44    196.99 o 
  -1   5  -4     6601.90     5926.95    228.31 o 
   1  -5   4     6601.90     6290.71    198.91 o 
   1  -5   4     6601.90     6238.51    230.23 o 
   1  -5   4     6601.90     6309.12    230.78 o 
   1  -5   4     6601.90     6331.09    196.16 o 
   1  -5   4     6601.90     6637.43    198.64 o 
   1  -5   4     6601.90     6401.15    195.61 o 
  -2   5  -4     9589.69    10081.01    345.90 o 
  -2   5  -4     9589.69    10085.96    301.39 o 
  -2   5  -4     9589.69     9744.46    345.90 o 
   2  -5   4     9589.69     9895.01    349.74 o 
   2  -5   4     9589.69     9929.63    300.29 o 
   2  -5   4     9589.69     9790.34    302.76 o 
   2  -5   4     9589.69     9496.37    303.86 o 
   2  -5   4     9589.69     9841.99    348.09 o 
  -3   5  -4     3542.11     3733.43    135.72 o 
   3  -5   4     3542.11     3806.24    143.69 o 
   3  -5   4     3542.11     3584.53    119.79 o 
   3  -5   4     3542.11     3818.33    120.06 o 
   3  -5   4     3542.11     3687.83    140.67 o 
  -4   5  -4       33.88       20.61     11.26 o 
   4  -5   4       33.88       31.60      7.97 o 
   4  -5   4       33.88       32.69     11.26 o 
  -5   5  -4      777.77      872.57     48.63 o 
   5  -5   4      777.77      808.83     44.51 o 
   5  -5   4      777.77      698.94     42.04 o 
   5  -5   4      777.77      818.17     34.62 o 
   5  -5   4      777.77      844.82     34.89 o 
  -6   5  -4      209.11      224.46     31.05 o 
   6  -5   4      209.11      214.57     18.41 o 
   6  -5   4      209.11      194.52     24.45 o 
   6  -5   4      209.11      193.97     24.18 o 
   6  -5   4      209.11      211.55     17.86 o 
  -7   5  -4      100.27      100.55     26.65 o 
   7  -5   4      100.27      109.07     20.88 o 
   7  -5   4      100.27       72.26     18.41 o 
   7  -5   4      100.27      107.70     14.56 o 
  -8   5  -4      143.57      119.79     29.67 o 
   8  -5   4      143.57      139.84     23.35 o 
   8  -5   4      143.57      109.62     22.80 o 
   7   4  -4       10.54        5.22     16.21 o 
   7   4  -4       10.54       28.85     16.21 o 
   7   4  -4       10.54       -6.59     11.26 o 
   6   4  -4      955.75     1009.67     57.70 o 
   6   4  -4      955.75      962.96     55.77 o 
   6   4  -4      955.75     1012.96     45.33 o 
   5   4  -4     1779.23     1824.27     83.25 o 
   5   4  -4     1779.23     1773.99     67.04 o 
   5   4  -4     1779.23     1872.90     83.52 o 
   5   4  -4     1779.23     1795.97     67.59 o 
   4   4  -4      593.84      529.97     27.47 o 
   4   4  -4      593.84      549.48     27.47 o 
   4   4  -4      593.84      572.01     36.82 o 
   4   4  -4      593.84      578.88     36.27 o 
   3   4  -4     1813.31     1716.30     73.90 o 
   3   4  -4     1813.31     1707.51     75.00 o 
   3   4  -4     1813.31     1676.73     60.99 o 
   3   4  -4     1813.31     1658.33     60.44 o 
  -3  -4   4     1813.31     1716.30     69.23 o 
   2   4  -4      608.78      706.63     30.50 o 
   2   4  -4      608.78      703.61     37.09 o 
   2   4  -4      608.78      714.87     29.40 o 
   2   4  -4      608.78      697.29     39.01 o 
   2   4  -4      608.78      715.15     26.10 o 
  -2  -4   4      608.78      719.54     27.47 o 
  -2  -4   4      608.78      696.46     36.27 o 
  -2  -4   4      608.78      685.20     36.54 o 
   1   4  -4       89.62      106.87      8.24 o 
   1   4  -4       89.62      117.31      8.52 o 
   1   4  -4       89.62      106.60     15.11 o 
   1   4  -4       89.62       91.21     13.46 o 
   1   4  -4       89.62      121.71     11.54 o 
   1   4  -4       89.62       95.88      9.34 o 
  -1  -4   4       89.62      101.93     14.56 o 
  -1  -4   4       89.62       75.55      8.79 o 
  -1  -4   4       89.62       71.16      8.52 o 
  -1  -4   4       89.62      101.38      6.87 o 
   0   4  -4      534.58      498.10     21.70 o 
   0   4  -4      534.58      536.57     23.08 o 
   0   4  -4      534.58      551.40     31.32 o 
   0   4  -4      534.58      525.03     30.77 o 
   0   4  -4      534.58      514.31     21.43 o 
   0  -4   4      534.58      506.62     30.50 o 
   0  -4   4      534.58      506.34     21.15 o 
   0  -4   4      534.58      543.43     23.90 o 
   0  -4   4      534.58      517.33     21.15 o 
   0  -4   4      534.58      476.67     29.95 o 
  -1   4  -4     1255.86     1324.24     43.68 o 
  -1   4  -4     1255.86     1365.45     57.97 o 
   1  -4   4     1255.86     1361.61     45.06 o 
   1  -4   4     1255.86     1282.48     46.43 o 
   1  -4   4     1255.86     1308.86     59.07 o 
   1  -4   4     1255.86     1351.99     48.90 o 
   1  -4   4     1255.86     1337.43     58.24 o 
   1  -4   4     1255.86     1334.68     45.61 o 
  -2   4  -4      304.87      382.44     22.53 o 
  -2   4  -4      304.87      326.94     22.53 o 
  -2   4  -4      304.87      338.75     15.93 o 
   2  -4   4      304.87      343.42     24.18 o 
   2  -4   4      304.87      381.06     17.58 o 
   2  -4   4      304.87      331.89     22.80 o 
   2  -4   4      304.87      352.22     14.01 o 
   2  -4   4      304.87      342.87     13.74 o 
   2  -4   4      304.87      345.35     18.68 o 
  -3   4  -4     7390.75     8067.72    273.64 o 
  -3   4  -4     7390.75     7575.11    272.82 o 
  -3   4  -4     7390.75     7801.77    258.26 o 
   3  -4   4     7390.75     8107.01    243.14 o 
   3  -4   4     7390.75     7933.10    243.42 o 
   3  -4   4     7390.75     7667.15    278.59 o 
   3  -4   4     7390.75     7669.90    279.68 o 
  -4   4  -4      311.14      304.96     29.67 o 
   4  -4   4      311.14      293.70     17.31 o 
   4  -4   4      311.14      290.40     23.08 o 
   4  -4   4      311.14      273.92     17.58 o 
   4  -4   4      311.14      279.14     23.08 o 
  -5   4  -4     1493.48     1421.50     69.51 o 
   5  -4   4     1493.48     1351.44     51.93 o 
   5  -4   4     1493.48     1498.70     53.85 o 
   5  -4   4     1493.48     1350.89     64.56 o 
   5  -4   4     1493.48     1468.48     65.94 o 
  -6   4  -4     1620.17     1586.35     79.67 o 
   6  -4   4     1620.17     1588.54     60.44 o 
   6  -4   4     1620.17     1634.97     73.63 o 
   6  -4   4     1620.17     1597.06     73.63 o 
   6  -4   4     1620.17     1523.43     58.52 o 
  -7   4  -4     1060.36     1219.29     69.51 o 
   7  -4   4     1060.36     1126.16     59.62 o 
   7  -4   4     1060.36     1061.87     59.89 o 
   7  -4   4     1060.36     1097.03     47.26 o 
  -8   4  -4      169.33      247.27     39.56 o 
   8  -4   4      169.33      207.70     22.53 o 
   8  -4   4      169.33      240.67     30.50 o 
   8   3  -4       84.78       63.74     16.48 o 
   8   3  -4       84.78       59.07     19.51 o 
   7   3  -4      492.85      550.85     40.11 o 
   7   3  -4      492.85      481.62     37.64 o 
   7   3  -4      492.85      537.12     30.77 o 
   6   3  -4      489.96      484.92     27.20 o 
   6   3  -4      489.96      451.67     34.34 o 
   6   3  -4      489.96      529.97     27.47 o 
   6   3  -4      489.96      515.96     35.72 o 
   5   3  -4      810.13      829.99     35.72 o 
   5   3  -4      810.13      848.94     45.88 o 
   5   3  -4      810.13      850.32     35.72 o 
   5   3  -4      810.13      881.91     46.71 o 
   4   3  -4     3620.85     3584.53    114.57 o 
   4   3  -4     3620.85     3658.43    135.72 o 
   4   3  -4     3620.85     3473.81    113.47 o 
   4   3  -4     3620.85     3407.59    135.72 o 
   3   3  -4       20.76        6.87      7.69 o 
   3   3  -4       20.76       -1.37      4.95 o 
   3   3  -4       20.76       10.71      8.24 o 
   3   3  -4       20.76       13.46      5.22 o 
  -3  -3   4       20.76       10.71      5.49 o 
  -3  -3   4       20.76        9.89      6.04 o 
   2   3  -4       40.58       31.32      9.89 o 
   2   3  -4       40.58       38.74      6.87 o 
   2   3  -4       40.58       32.14      9.89 o 
   2   3  -4       40.58       50.55      7.14 o 
  -2  -3   4       40.58       29.12      8.52 o 
  -2  -3   4       40.58       29.67      8.79 o 
   1   3  -4      483.57      514.86     19.23 o 
   1   3  -4      483.57      485.74     18.96 o 
   1   3  -4      483.57      513.49     20.88 o 
   1   3  -4      483.57      476.95     20.88 o 
   1   3  -4      483.57      512.39     28.57 o 
   1   3  -4      483.57      489.31     28.30 o 
  -1  -3   4      483.57      454.42     26.65 o 
  -1  -3   4      483.57      467.61     26.92 o 
  -1  -3   4      483.57      498.10     16.76 o 
  -1  -3   4      483.57      489.31     16.76 o 
   0   3  -4       20.39       19.23      4.12 o 
   0   3  -4       20.39       30.22      4.67 o 
   0   3  -4       20.39       21.15      7.42 o 
   0   3  -4       20.39       32.14      6.04 o 
   0  -3   4       20.39       32.42      4.95 o 
   0  -3   4       20.39       20.61      7.42 o 
  -1   3  -4     7054.74     7217.13    217.59 o 
  -1   3  -4     7054.74     7450.11    253.31 o 
   1  -3   4     7054.74     7228.67    253.03 o 
   1  -3   4     7054.74     7123.17    220.62 o 
   1  -3   4     7054.74     7200.37    253.86 o 
   1  -3   4     7054.74     7138.00    219.79 o 
   1  -3   4     7054.74     7105.86    219.24 o 
   1  -3   4     7054.74     6772.33    221.17 o 
  -2   3  -4     1027.26      936.31     33.79 o 
  -2   3  -4     1027.26      951.97     43.13 o 
  -2   3  -4     1027.26     1010.49     44.78 o 
   2  -3   4     1027.26      939.06     36.27 o 
   2  -3   4     1027.26      959.39     31.32 o 
   2  -3   4     1027.26      919.28     44.51 o 
   2  -3   4     1027.26      946.48     45.06 o 
   2  -3   4     1027.26      944.00     31.32 o 
   2  -3   4     1027.26      943.73     36.27 o 
  -3   3  -4      402.53      382.99     27.20 o 
  -3   3  -4      402.53      386.56     22.25 o 
  -3   3  -4      402.53      392.05     21.98 o 
   3  -3   4      402.53      392.05     25.83 o 
   3  -3   4      402.53      369.80     19.51 o 
   3  -3   4      402.53      375.02     18.96 o 
   3  -3   4      402.53      391.78     25.83 o 
  -4   3  -4      207.08      225.29     26.10 o 
   4  -3   4      207.08      211.82     14.84 o 
   4  -3   4      207.08      243.14     23.08 o 
   4  -3   4      207.08      198.91     14.56 o 
   4  -3   4      207.08      232.43     22.80 o 
   4  -3   4      207.08      218.14     15.66 o 
  -5   3  -4      255.44      284.36     33.52 o 
   5  -3   4      255.44      256.33     19.23 o 
   5  -3   4      255.44      268.70     17.86 o 
   5  -3   4      255.44      287.10     27.20 o 
   5  -3   4      255.44      285.73     27.47 o 
  -6   3  -4      323.31      318.70     38.19 o 
   6  -3   4      323.31      372.82     25.28 o 
   6  -3   4      323.31      317.05     31.87 o 
   6  -3   4      323.31      395.90     23.35 o 
   6  -3   4      323.31      323.37     31.87 o 
  -7   3  -4      205.04      160.17     31.32 o 
   7  -3   4      205.04      204.96     28.02 o 
   7  -3   4      205.04      250.29     22.25 o 
   7  -3   4      205.04      217.59     29.40 o 
  -8   3  -4     1107.62     1280.84     77.20 o 
   8  -3   4     1107.62     1105.00     52.48 o 
   8  -3   4     1107.62     1098.13     65.11 o 
   8   2  -4      562.68      507.72     39.56 o 
   8   2  -4      562.68      565.69     31.87 o 
   8   2  -4      562.68      553.60     41.21 o 
   7   2  -4       22.54       21.15      9.89 o 
   7   2  -4       22.54       12.09      9.89 o 
   7   2  -4       22.54       22.53     13.74 o 
   7   2  -4       22.54       10.99     12.91 o 
   6   2  -4      414.83      471.45     31.87 o 
   6   2  -4      414.83      462.94     22.53 o 
   6   2  -4      414.83      439.86     22.80 o 
   6   2  -4      414.83      488.49     32.42 o 
   5   2  -4     1628.39     1723.99     73.63 o 
   5   2  -4     1628.39     1675.91     58.24 o 
   5   2  -4     1628.39     1684.70     72.26 o 
   5   2  -4     1628.39     1812.18     57.42 o 
   4   2  -4      516.60      548.93     21.70 o 
   4   2  -4      516.60      542.06     30.22 o 
   4   2  -4      516.60      515.69     30.50 o 
   4   2  -4      516.60      548.38     20.88 o 
   3   2  -4     1671.76     1863.01     73.63 o 
   3   2  -4     1671.76     1899.55     74.73 o 
   3   2  -4     1671.76     1870.70     60.99 o 
   3   2  -4     1671.76     1864.93     60.72 o 
   2   2  -4     2063.32     2095.44     70.61 o 
   2   2  -4     2063.32     2292.43     84.62 o 
   2   2  -4     2063.32     2147.91     84.07 o 
   2   2  -4     2063.32     2274.02     70.61 o 
  -2  -2   4     2063.32     2136.92     81.05 o 
  -2  -2   4     2063.32     2218.52     81.60 o 
   1   2  -4     8257.14     8295.48    256.33 o 
   1   2  -4     8257.14     8808.42    254.68 o 
   1   2  -4     8257.14     8165.53    293.42 o 
   1   2  -4     8257.14     8078.71    256.33 o 
   1   2  -4     8257.14     8763.91    254.68 o 
   1   2  -4     8257.14     8318.83    292.05 o 
  -1  -2   4     8257.14     8431.48    291.50 o 
  -1  -2   4     8257.14     8082.28    292.32 o 
   0   2  -4      471.39      464.31     25.55 o 
   0   2  -4      471.39      499.20     20.61 o 
   0   2  -4      471.39      500.85     19.23 o 
   0   2  -4      471.39      495.36     20.61 o 
   0   2  -4      471.39      472.83     26.10 o 
   0   2  -4      471.39      492.88     19.23 o 
   0  -2   4      471.39      509.37     20.88 o 
   0  -2   4      471.39      472.55     25.83 o 
   0  -2   4      471.39      464.58     19.78 o 
   0  -2   4      471.39      514.04     18.96 o 
   0  -2   4      471.39      459.91     25.55 o 
   0  -2   4      471.39      524.20     19.51 o 
  -1   2  -4     7368.94     7293.51    259.35 o 
  -1   2  -4     7368.94     7404.23    224.19 o 
   1  -2   4     7368.94     7611.65    227.76 o 
   1  -2   4     7368.94     7353.68    259.90 o 
   1  -2   4     7368.94     7405.33    225.56 o 
   1  -2   4     7368.94     6991.84    225.29 o 
   1  -2   4     7368.94     7482.53    227.48 o 
  -2   2  -4     2835.67     3003.18    111.27 o 
  -2   2  -4     2835.67     2749.87    105.50 o 
  -2   2  -4     2835.67     2911.69    110.99 o 
  -2   2  -4     2835.67     2983.40     94.24 o 
   2  -2   4     2835.67     2764.15    112.37 o 
   2  -2   4     2835.67     3122.41     97.53 o 
   2  -2   4     2835.67     2952.62    112.64 o 
   2  -2   4     2835.67     3029.00     91.76 o 
   2  -2   4     2835.67     3079.28     96.16 o 
   2  -2   4     2835.67     2864.98     91.49 o 
  -3   2  -4       60.24       58.52      9.89 o 
  -3   2  -4       60.24       62.92     14.29 o 
  -3   2  -4       60.24       67.86     10.99 o 
   3  -2   4       60.24       63.19      8.79 o 
   3  -2   4       60.24       50.83      9.07 o 
   3  -2   4       60.24       48.08     11.54 o 
   3  -2   4       60.24       62.37     12.64 o 
  -4   2  -4     1807.20     1838.56     81.05 o 
   4  -2   4     1807.20     1746.79     78.30 o 
   4  -2   4     1807.20     1820.70     65.66 o 
   4  -2   4     1807.20     1834.71     64.01 o 
   4  -2   4     1807.20     1813.01     78.30 o 
  -5   2  -4      905.75      911.31     55.50 o 
   5  -2   4      905.75      910.21     40.11 o 
   5  -2   4      905.75      869.82     37.91 o 
   5  -2   4      905.75      882.74     49.18 o 
   5  -2   4      905.75      881.64     48.90 o 
  -6   2  -4      360.72      355.24     42.04 o 
   6  -2   4      360.72      343.15     34.34 o 
   6  -2   4      360.72      331.06     25.55 o 
   6  -2   4      360.72      386.01     25.00 o 
   6  -2   4      360.72      440.41     35.17 o 
  -7   2  -4       26.16        4.40     19.78 o 
   7  -2   4       26.16       12.91     12.36 o 
   7  -2   4       26.16       13.46     16.48 o 
   7  -2   4       26.16       -0.82     14.01 o 
  -8   2  -4       21.46       34.62     25.83 o 
   8  -2   4       21.46       20.33     14.56 o 
   8  -2   4       21.46       34.34     20.33 o 
   8   1  -4     1076.24     1163.52     57.70 o 
   8   1  -4     1076.24     1092.91     45.88 o 
   8   1  -4     1076.24     1156.10     58.24 o 
   7   1  -4     1248.27     1311.61     59.89 o 
   7   1  -4     1248.27     1305.56     46.98 o 
   7   1  -4     1248.27     1257.76     45.33 o 
   7   1  -4     1248.27     1290.18     59.89 o 
   6   1  -4     4263.77     4340.88    161.82 o 
   6   1  -4     4263.77     4424.40    161.55 o 
   5   1  -4     2777.25     2885.86    104.40 o 
   5   1  -4     2777.25     2644.37    104.95 o 
   4   1  -4     3352.93     3516.66    127.75 o 
   4   1  -4     3352.93     3539.47    128.03 o 
   3   1  -4     1044.50     1077.25     43.13 o 
   3   1  -4     1044.50      995.38     42.31 o 
   2   1  -4       94.65       90.94     10.17 o 
   2   1  -4       94.65       85.17      7.14 o 
   2   1  -4       94.65       95.33     11.26 o 
   2   1  -4       94.65       82.42      6.04 o 
  -2  -1   4       94.65       94.24      8.24 o 
  -2  -1   4       94.65      104.40      8.79 o 
   1   1  -4     6226.58     6335.49    224.46 o 
   1   1  -4     6226.58     6334.12    196.16 o 
   1   1  -4     6226.58     6343.18    196.71 o 
   1   1  -4     6226.58     6684.13    225.29 o 
   1   1  -4     6226.58     6409.67    194.24 o 
   1   1  -4     6226.58     6425.06    194.24 o 
  -1  -1   4     6226.58     6507.48    224.46 o 
  -1  -1   4     6226.58     5877.23    195.61 o 
  -1  -1   4     6226.58     6449.23    224.19 o 
   0   1  -4       30.75       20.88      6.32 o 
   0   1  -4       30.75       39.29      4.95 o 
   0   1  -4       30.75       29.12      7.14 o 
   0   1  -4       30.75       33.52      5.49 o 
   0   1  -4       30.75       29.67      5.49 o 
   0   1  -4       30.75       35.17      4.67 o 
   0  -1   4       30.75       33.24      4.95 o 
   0  -1   4       30.75       36.82      6.04 o 
   0  -1   4       30.75       32.97      4.12 o 
   0  -1   4       30.75       32.97      7.42 o 
   0  -1   4       30.75       33.79      7.69 o 
  -1   1  -4     2604.29     3045.21    106.32 o 
   1  -1   4     2604.29     2439.14    104.13 o 
   1  -1   4     2604.29     2774.87    105.23 o 
   1  -1   4     2604.29     2661.13     87.37 o 
   1  -1   4     2604.29     2810.03     90.11 o 
  -2   1  -4     8173.06     9113.38    309.91 o 
  -2   1  -4     8173.06     8611.98    310.18 o 
  -2   1  -4     8173.06     8876.28    288.75 o 
  -2   1  -4     8173.06     8739.73    270.89 o 
   2  -1   4     8173.06     9052.39    312.93 o 
   2  -1   4     8173.06     8927.66    274.19 o 
   2  -1   4     8173.06     8194.38    268.70 o 
   2  -1   4     8173.06     8882.32    273.09 o 
   2  -1   4     8173.06     9103.22    312.65 o 
  -3   1  -4     2431.16     2482.00     94.24 o 
  -3   1  -4     2431.16     2329.24     96.16 o 
   3  -1   4     2431.16     2487.77     84.62 o 
   3  -1   4     2431.16     2432.54     99.46 o 
   3  -1   4     2431.16     2455.35     99.46 o 
   3  -1   4     2431.16     2450.68     82.97 o 
  -4   1  -4      383.69      338.48     35.17 o 
   4  -1   4      383.69      327.49     21.70 o 
   4  -1   4      383.69      319.25     26.92 o 
   4  -1   4      383.69      314.30     20.33 o 
   4  -1   4      383.69      340.68     27.20 o 
  -5   1  -4     2368.57     2525.13    109.90 o 
   5  -1   4     2368.57     2510.84     90.39 o 
   5  -1   4     2368.57     2390.78    106.32 o 
   5  -1   4     2368.57     2555.90    108.25 o 
   5  -1   4     2368.57     2537.22     89.02 o 
  -6   1  -4      116.95      108.80     26.65 o 
   6  -1   4      116.95       96.43     16.21 o 
   6  -1   4      116.95      111.82     21.98 o 
   6  -1   4      116.95      101.38     22.53 o 
  -7   1  -4       55.37       17.58     21.43 o 
   7  -1   4       55.37       30.77     19.23 o 
   7  -1   4       55.37       26.10     14.56 o 
   8   0  -4       66.13       41.49     13.46 o 
   8   0  -4       66.13       48.90     14.84 o 
   7   0  -4      397.95      394.80     25.55 o 
   7   0  -4      397.95      368.98     25.00 o 
   6   0  -4      726.77      694.54     32.69 o 
   6   0  -4      726.77      648.39     32.97 o 
   5   0  -4        4.60        7.69      5.49 o 
   5   0  -4        4.60        1.92      5.49 o 
   4   0  -4      636.63      681.35     28.30 o 
   4   0  -4      636.63      629.15     28.02 o 
   3   0  -4    11846.23    12341.29    422.82 o 
   3   0  -4    11846.23    12383.33    423.37 o 
   2   0  -4     3210.53     3183.96     99.46 o 
   2   0  -4     3210.53     3132.58    116.76 o 
   2   0  -4     3210.53     3211.70    100.28 o 
   2   0  -4     3210.53     3375.72    117.31 o 
  -2   0   4     3210.53     3193.57    113.19 o 
  -2   0   4     3210.53     3211.98    113.19 o 
   1   0  -4    26065.27    22977.28    798.67 o 
   1   0  -4    26065.27    26796.71    798.94 o 
   1   0  -4    26065.27    26779.40    798.67 o 
   1   0  -4    26065.27    27458.01    901.69 o 
   1   0  -4    26065.27    27014.30    797.84 o 
   1   0  -4    26065.27    26947.27    901.97 o 
  -1   0   4    26065.27    27473.94    901.15 o 
  -1   0   4    26065.27    26265.64    797.29 o 
  -1   0   4    26065.27    26460.43    900.32 o 
   0   0  -4    10840.64    11045.90    328.86 o 
   0   0  -4    10840.64    10621.97    375.29 o 
   0   0  -4    10840.64    10818.41    330.24 o 
   0   0  -4    10840.64    10974.19    330.51 o 
   0   0  -4    10840.64    11059.63    375.57 o 
   0   0  -4    10840.64    10818.96    328.86 o 
   0   0   4    10840.64    10873.09    328.86 o 
   0   0   4    10840.64    10517.02    330.24 o 
   0   0   4    10840.64    10716.21    375.29 o 
   0   0   4    10840.64    10345.86    327.76 o 
  -1   0  -4     1405.28     1422.05     45.33 o 
  -1   0  -4     1405.28     1112.97     56.87 o 
  -1   0  -4     1405.28     1314.08     48.90 o 
  -1   0  -4     1405.28     1404.47     44.78 o 
  -1   0  -4     1405.28     1359.14     55.22 o 
   1   0   4     1405.28     1356.94     59.34 o 
   1   0   4     1405.28     1392.65     49.73 o 
   1   0   4     1405.28     1296.22     46.16 o 
   1   0   4     1405.28     1344.03     59.34 o 
   1   0   4     1405.28     1365.45     49.45 o 
   1   0   4     1405.28     1369.58     46.71 o 
  -2   0  -4     1211.59     1389.36     60.99 o 
  -2   0  -4     1211.59     1425.07     61.27 o 
  -2   0  -4     1211.59     1361.33     60.44 o 
  -2   0  -4     1211.59     1360.78     49.45 o 
   2   0   4     1211.59     1395.68     63.19 o 
   2   0   4     1211.59     1444.58     47.53 o 
   2   0   4     1211.59     1356.94     51.65 o 
   2   0   4     1211.59     1392.38     52.48 o 
   2   0   4     1211.59     1400.07     63.19 o 
  -3   0  -4       15.17        8.79     10.99 o 
  -3   0  -4       15.17       34.34     10.71 o 
   3   0   4       15.17       10.44     10.44 o 
   3   0   4       15.17       17.31      7.69 o 
   3   0   4       15.17       20.06      8.52 o 
   3   0   4       15.17       13.19     11.26 o 
  -4   0  -4      389.88      399.75     23.63 o 
  -4   0  -4      389.88      252.76     31.60 o 
   4   0   4      389.88      368.15     14.84 o 
   4   0   4      389.88      275.56     21.15 o 
   4   0   4      389.88      290.40     22.53 o 
   4   0   4      389.88      290.95     30.22 o 
   4   0   4      389.88      356.61     30.50 o 
  -5   0  -4       96.78       43.13     20.06 o 
   5   0   4       96.78      114.84     17.03 o 
   5   0   4       96.78      116.21     17.31 o 
   5   0   4       96.78      104.68     21.98 o 
   5   0   4       96.78      104.95     21.15 o 
  -6   0  -4      484.84      484.09     51.38 o 
   6   0   4      484.84      453.59     44.23 o 
   6   0   4      484.84      500.03     40.39 o 
   6   0   4      484.84      440.41     31.32 o 
  -7   0  -4     1090.76      923.40     69.51 o 
   7   0   4     1090.76      996.75     51.65 o 
   7   0   4     1090.76      937.96     62.09 o 
   8  -1  -4      951.96      967.91     44.23 o 
   8  -1  -4      951.96     1008.29     45.06 o 
   7  -1  -4     1632.99     1756.68     67.04 o 
   7  -1  -4     1632.99     1679.76     66.76 o 
   4  -1  -4        5.57       20.88      5.22 o 
   3  -1  -4     4540.90     4967.01    179.95 o 
   3  -1  -4     4540.90     5319.50    180.50 o 
   2  -1  -4      259.99      275.29     17.86 o 
   2  -1  -4      259.99      295.62     17.86 o 
   2  -1  -4      259.99      268.42     12.36 o 
   2  -1  -4      259.99      288.75     13.19 o 
  -2   1   4      259.99      258.26     15.39 o 
  -2   1   4      259.99      270.07     14.84 o 
   1  -1  -4      314.93      291.22     20.61 o 
   1  -1  -4      314.93      352.77     17.58 o 
   1  -1  -4      314.93      359.63     22.25 o 
   1  -1  -4      314.93      326.12     14.01 o 
   1  -1  -4      314.93      359.08     14.01 o 
   1  -1  -4      314.93      366.50     17.03 o 
  -1   1   4      314.93      325.84     20.33 o 
  -1   1   4      314.93      254.13     14.56 o 
  -1   1   4      314.93      338.75     21.43 o 
   0  -1  -4      234.45      203.03     14.29 o 
   0  -1  -4      234.45      221.71     16.21 o 
   0  -1  -4      234.45      200.01     11.54 o 
   0  -1  -4      234.45      145.06     17.03 o 
   0  -1  -4      234.45      220.62     18.41 o 
   0  -1  -4      234.45      192.59     11.54 o 
   0   1   4      234.45      212.92     10.99 o 
   0   1   4      234.45      207.43     13.74 o 
   0   1   4      234.45      218.97     11.81 o 
   0   1   4      234.45      219.79     18.13 o 
   0   1   4      234.45      201.11     17.31 o 
  -1  -1  -4     4001.77     4136.48    129.40 o 
  -1  -1  -4     4001.77     4168.90    142.86 o 
  -1  -1  -4     4001.77     3952.95    128.58 o 
  -1  -1  -4     4001.77     3993.34    133.80 o 
   1   1   4     4001.77     4271.65    134.90 o 
   1   1   4     4001.77     4059.55    155.78 o 
   1   1   4     4001.77     4170.54    131.05 o 
   1   1   4     4001.77     4256.81    134.90 o 
   1   1   4     4001.77     4110.93    130.78 o 
  -2  -1  -4     9065.27     9758.19    319.80 o 
  -2  -1  -4     9065.27     9739.79    344.52 o 
  -2  -1  -4     9065.27     9598.02    344.52 o 
  -2  -1  -4     9065.27     9471.09    300.02 o 
   2   1   4     9065.27     9767.54    304.14 o 
   2   1   4     9065.27     9712.31    299.19 o 
   2   1   4     9065.27     9688.68    347.82 o 
   2   1   4     9065.27     9974.41    348.09 o 
   2   1   4     9065.27     9720.83    303.86 o 
  -3  -1  -4     7298.14     7308.07    263.20 o 
  -3  -1  -4     7298.14     6886.07    250.56 o 
   3   1   4     7298.14     7661.38    234.63 o 
   3   1   4     7298.14     7467.42    270.34 o 
   3   1   4     7298.14     7505.88    226.93 o 
   3   1   4     7298.14     7044.59    233.53 o 
   3   1   4     7298.14     7274.27    269.79 o 
  -4  -1  -4     5004.40     5144.22    188.75 o 
  -4  -1  -4     5004.40     5076.91    190.12 o 
   4   1   4     5004.40     5029.65    161.27 o 
   4   1   4     5004.40     5083.50    199.74 o 
   4   1   4     5004.40     5429.40    201.38 o 
   4   1   4     5004.40     5151.36    171.16 o 
   4   1   4     5004.40     5085.98    170.89 o 
  -5  -1  -4      464.11      542.61     51.65 o 
   5   1   4      464.11      439.31     30.77 o 
   5   1   4      464.11      440.41     38.46 o 
   5   1   4      464.11      469.53     39.84 o 
  -6  -1  -4      236.04      269.24     39.84 o 
   6   1   4      236.04      273.09     27.75 o 
   6   1   4      236.04      207.15     32.97 o 
  -7  -1  -4       37.71       53.85     25.55 o 
   7   1   4       37.71       26.65     16.21 o 
   7   1   4       37.71       24.73     20.88 o 
   4  -2  -4      403.71      385.73     19.78 o 
   4  -2  -4      403.71      396.17     19.78 o 
   3  -2  -4     3538.04     3652.39    130.50 o 
   3  -2  -4     3538.04     3700.19    130.50 o 
   3  -2  -4     3538.04     3437.81    115.67 o 
   2  -2  -4     5311.69     5667.32    196.71 o 
   2  -2  -4     5311.69     5618.97    196.44 o 
   2  -2  -4     5311.69     5229.12    168.96 o 
   2  -2  -4     5311.69     5301.10    169.51 o 
  -2   2   4     5311.69     5564.85    192.32 o 
  -2   2   4     5311.69     5402.75    192.04 o 
   1  -2  -4      374.73      360.18     16.21 o 
   1  -2  -4      374.73      350.57     15.93 o 
   1  -2  -4      374.73      387.93     25.28 o 
   1  -2  -4      374.73      400.02     25.00 o 
   1  -2  -4      374.73      393.43     19.78 o 
   1  -2  -4      374.73      386.56     19.78 o 
   1  -2  -4      374.73      378.04     19.51 o 
  -1   2   4      374.73      342.87     23.35 o 
  -1   2   4      374.73      358.81     23.90 o 
   0  -2  -4      429.01      428.59     28.85 o 
   0  -2  -4      429.01      419.25     19.51 o 
   0  -2  -4      429.01      422.55     19.51 o 
   0  -2  -4      429.01      423.37     24.18 o 
   0  -2  -4      429.01      441.23     23.63 o 
   0  -2  -4      429.01      454.97     29.12 o 
   0   2   4      429.01      403.32     18.68 o 
   0   2   4      429.01      433.81     28.30 o 
   0   2   4      429.01      422.82     19.23 o 
   0   2   4      429.01      447.55     28.85 o 
   0   2   4      429.01      434.91     22.25 o 
  -1  -2  -4       69.92       94.79     12.09 o 
  -1  -2  -4       69.92       79.67     14.56 o 
  -1  -2  -4       69.92       65.39      7.97 o 
  -1  -2  -4       69.92       53.02     12.64 o 
  -1  -2  -4       69.92       74.18      7.97 o 
  -1  -2  -4       69.92       68.68     13.74 o 
   1   2   4       69.92       65.11      8.52 o 
   1   2   4       69.92       59.34     12.91 o 
   1   2   4       69.92       57.42     14.01 o 
   1   2   4       69.92       55.50     10.71 o 
  -2  -2  -4       91.45       65.11     15.66 o 
  -2  -2  -4       91.45       87.92     16.48 o 
  -2  -2  -4       91.45       82.70     15.39 o 
   2   2   4       91.45       89.29     17.31 o 
   2   2   4       91.45       78.30     12.64 o 
   2   2   4       91.45       98.08     10.99 o 
   2   2   4       91.45       83.80     13.19 o 
   2   2   4       91.45       73.36     16.48 o 
  -3  -2  -4        3.15       -0.27      9.34 o 
  -3  -2  -4        3.15       14.29     12.36 o 
   3   2   4        3.15        9.62     11.54 o 
   3   2   4        3.15        0.55      5.77 o 
   3   2   4        3.15        1.10      9.62 o 
   3   2   4        3.15       -2.47      8.52 o 
   3   2   4        3.15        5.22      8.52 o 
  -4  -2  -4      238.21      220.07     31.87 o 
  -4  -2  -4      238.21      208.53     24.18 o 
   4   2   4      238.21      229.68     31.32 o 
   4   2   4      238.21      237.37     30.77 o 
   4   2   4      238.21      249.74     25.28 o 
   4   2   4      238.21      217.59     16.48 o 
   4   2   4      238.21      254.41     25.55 o 
  -5  -2  -4      748.35      652.23     59.34 o 
   5   2   4      748.35      711.30     51.93 o 
   5   2   4      748.35      720.92     51.93 o 
   5   2   4      748.35      712.12     41.21 o 
  -6  -2  -4      742.64      803.61     62.09 o 
   6   2   4      742.64      791.80     57.97 o 
   6   2   4      742.64      819.27     48.08 o 
  -7  -2  -4     1842.40     1862.73    106.05 o 
   7   2   4     1842.40     1942.68     85.99 o 
   7   2   4     1842.40     1823.99    102.20 o 
   5  -3  -4      329.32      301.94     17.58 o 
   5  -3  -4      329.32      338.75     18.68 o 
   4  -3  -4     1931.97     2108.63     76.93 o 
   4  -3  -4     1931.97     1843.23     66.49 o 
   4  -3  -4     1931.97     1956.42     75.83 o 
   3  -3  -4     6694.32     6942.94    214.85 o 
   3  -3  -4     6694.32     7149.54    249.46 o 
   3  -3  -4     6694.32     6917.66    248.64 o 
   3  -3  -4     6694.32     7049.81    214.85 o 
   2  -3  -4     3139.50     3400.72    128.30 o 
   2  -3  -4     3139.50     3175.99    107.97 o 
   2  -3  -4     3139.50     3463.09    128.30 o 
   2  -3  -4     3139.50     3304.29    106.87 o 
   2  -3  -4     3139.50     3287.53    109.07 o 
  -2   3   4     3139.50     3389.46    124.18 o 
  -2   3   4     3139.50     3421.33    123.91 o 
   1  -3  -4     3599.76     3764.20    145.89 o 
   1  -3  -4     3599.76     3826.57    126.11 o 
   1  -3  -4     3599.76     3848.82    125.83 o 
   1  -3  -4     3599.76     3822.17    125.01 o 
   1  -3  -4     3599.76     3722.44    120.89 o 
   1  -3  -4     3599.76     3744.42    145.61 o 
  -1   3   4     3599.76     3684.53    116.21 o 
  -1   3   4     3599.76     3765.03    116.49 o 
  -1   3   4     3599.76     3828.49    144.24 o 
  -1   3   4     3599.76     3957.62    144.79 o 
   0  -3  -4      680.92      711.85     29.12 o 
   0  -3  -4      680.92      753.88     35.17 o 
   0  -3  -4      680.92      645.64     39.84 o 
   0  -3  -4      680.92      651.13     28.85 o 
   0  -3  -4      680.92      746.19     33.79 o 
   0  -3  -4      680.92      733.00     40.94 o 
   0   3   4      680.92      684.38     40.11 o 
   0   3   4      680.92      709.65     28.57 o 
   0   3   4      680.92      531.62     37.36 o 
   0   3   4      680.92      689.87     28.02 o 
   0   3   4      680.92      703.61     31.87 o 
  -1  -3  -4     8222.32     8694.68    280.23 o 
  -1  -3  -4     8222.32     8450.43    261.83 o 
  -1  -3  -4     8222.32     8282.84    306.61 o 
  -1  -3  -4     8222.32     8735.34    307.43 o 
  -1  -3  -4     8222.32     8448.24    267.60 o 
  -1  -3  -4     8222.32     8507.58    262.10 o 
   1   3   4     8222.32     8388.62    308.26 o 
   1   3   4     8222.32     8490.82    268.70 o 
   1   3   4     8222.32     8244.11    308.26 o 
   1   3   4     8222.32     8405.38    264.02 o 
  -2  -3  -4     6305.36     6328.35    233.53 o 
  -2  -3  -4     6305.36     6327.52    233.25 o 
  -2  -3  -4     6305.36     6296.20    217.04 o 
   2   3   4     6305.36     6156.64    236.00 o 
   2   3   4     6305.36     6136.85    198.09 o 
   2   3   4     6305.36     6144.55    236.00 o 
   2   3   4     6305.36     6227.79    204.13 o 
  -3  -3  -4     2463.97     2390.78    103.85 o 
  -3  -3  -4     2463.97     2324.57    102.75 o 
   3   3   4     2463.97     2385.56     91.49 o 
   3   3   4     2463.97     2499.30    110.17 o 
   3   3   4     2463.97     2372.37     90.94 o 
   3   3   4     2463.97     2460.57     84.62 o 
  -4  -3  -4     1450.69     1431.12     78.58 o 
  -4  -3  -4     1450.69     1465.19     71.43 o 
   4   3   4     1450.69     1383.31     78.58 o 
   4   3   4     1450.69     1444.58     79.95 o 
   4   3   4     1450.69     1484.97     65.94 o 
   4   3   4     1450.69     1577.28     57.70 o 
  -5  -3  -4        0.20       10.99     18.13 o 
   5   3   4        0.20      -13.19     13.19 o 
   5   3   4        0.20       -9.07     16.21 o 
  -6  -3  -4      158.13      135.17     33.79 o 
   6   3   4      158.13      157.15     32.69 o 
   6   3   4      158.13      157.70     26.10 o 
   6  -4  -4      600.90      558.82     28.02 o 
   6  -4  -4      600.90      617.06     29.95 o 
   5  -4  -4       18.44       10.99      7.69 o 
   5  -4  -4       18.44        8.52      8.52 o 
   4  -4  -4     2308.16     2406.99     75.28 o 
   4  -4  -4     2308.16     2382.81     93.69 o 
   4  -4  -4     2308.16     2308.64     75.55 o 
   4  -4  -4     2308.16     2404.24     93.41 o 
   3  -4  -4      441.70      464.03     21.70 o 
   3  -4  -4      441.70      469.25     22.53 o 
   3  -4  -4      441.70      474.75     30.50 o 
   3  -4  -4      441.70      468.98     29.95 o 
  -3   4   4      441.70      494.81     23.08 o 
   2  -4  -4      195.31      208.53     12.09 o 
   2  -4  -4      195.31      228.86     23.63 o 
   2  -4  -4      195.31      180.78     14.56 o 
   2  -4  -4      195.31      191.49     10.71 o 
   2  -4  -4      195.31      210.73     15.93 o 
   2  -4  -4      195.31      229.41     23.35 o 
  -2   4   4      195.31      243.69     19.78 o 
  -2   4   4      195.31      225.56     19.51 o 
   1  -4  -4      170.63      134.35     15.66 o 
   1  -4  -4      170.63      142.04     14.29 o 
   1  -4  -4      170.63      130.23     14.84 o 
   1  -4  -4      170.63      120.06     11.81 o 
   1  -4  -4      170.63      101.10     17.58 o 
   1  -4  -4      170.63      147.26     20.61 o 
  -1   4   4      170.63      111.54      7.42 o 
  -1   4   4      170.63      107.70      8.24 o 
  -1   4   4      170.63      102.75     12.09 o 
  -1   4   4      170.63      170.06     21.43 o 
  -1   4   4      170.63      101.10     17.58 o 
   0  -4  -4     2644.34     2714.43    113.19 o 
   0  -4  -4     2644.34     2626.51     90.11 o 
   0  -4  -4     2644.34     2680.08    112.09 o 
   0  -4  -4     2644.34     2743.00     99.18 o 
   0  -4  -4     2644.34     2736.68     96.16 o 
   0   4   4     2644.34     2638.60     88.74 o 
   0   4   4     2644.34     2617.72     89.02 o 
   0   4   4     2644.34     2677.61    112.37 o 
   0   4   4     2644.34     2691.07     93.69 o 
   0   4   4     2644.34     2671.02    112.64 o 
  -1  -4  -4     1024.53      980.00     50.55 o 
  -1  -4  -4     1024.53     1065.16     56.60 o 
  -1  -4  -4     1024.53      970.10     44.51 o 
  -1  -4  -4     1024.53     1027.25     56.05 o 
  -1  -4  -4     1024.53     1011.32     39.56 o 
  -1  -4  -4     1024.53      962.41     39.01 o 
   1   4   4     1024.53     1035.49     46.16 o 
   1   4   4     1024.53      967.08     55.77 o 
   1   4   4     1024.53     1090.99     57.97 o 
   1   4   4     1024.53     1015.71     41.49 o 
  -2  -4  -4      525.83      453.59     18.96 o 
  -2  -4  -4      525.83      459.36     19.51 o 
  -2  -4  -4      525.83      509.64     38.19 o 
  -2  -4  -4      525.83      467.88     36.82 o 
  -2  -4  -4      525.83      564.04     39.56 o 
  -2  -4  -4      525.83      492.61     27.75 o 
   2   4   4      525.83      486.56     39.29 o 
   2   4   4      525.83      487.94     39.56 o 
   2   4   4      525.83      472.28     26.10 o 
   2   4   4      525.83      494.26     30.50 o 
  -3  -4  -4      450.04      472.55     44.78 o 
  -3  -4  -4      450.04      386.56     38.46 o 
  -3  -4  -4      450.04      453.59     25.83 o 
   3   4   4      450.04      473.38     32.69 o 
   3   4   4      450.04      473.65     27.20 o 
   3   4   4      450.04      524.48     42.58 o 
   3   4   4      450.04      517.06     42.58 o 
  -4  -4  -4      289.39      451.95     46.43 o 
  -4  -4  -4      289.39      438.48     35.99 o 
   4   4   4      289.39      436.56     33.52 o 
   4   4   4      289.39      404.42     43.68 o 
  -5  -4  -4      761.49      794.55     60.17 o 
   5   4   4      761.49      769.27     58.24 o 
   5   4   4      761.49      720.92     46.16 o 
  -6  -4  -4      536.98      622.28     64.56 o 
   6   4   4      536.98      500.03     56.87 o 
   6   4   4      536.98      592.06     44.23 o 
   7  -5  -4      246.82      267.87     18.96 o 
   7  -5  -4      246.82      208.53     18.13 o 
   6  -5  -4     3183.10     3083.95    121.43 o 
   6  -5  -4     3183.10     3427.92    123.91 o 
   5  -5  -4     6289.10     6097.84    222.54 o 
   5  -5  -4     6289.10     6301.15    223.91 o 
   5  -5  -4     6289.10     6274.50    189.02 o 
   5  -5  -4     6289.10     5992.07    189.30 o 
   4  -5  -4     3693.43     3782.89    122.53 o 
   4  -5  -4     3693.43     3633.43    144.24 o 
   4  -5  -4     3693.43     3969.71    145.89 o 
   4  -5  -4     3693.43     3752.94    120.89 o 
   3  -5  -4    11343.13    11627.52    357.44 o 
   3  -5  -4    11343.13    11727.25    410.74 o 
   3  -5  -4    11343.13    11842.37    410.74 o 
   3  -5  -4    11343.13    10913.75    358.53 o 
  -3   5   4    11343.13    11825.61    401.39 o 
   2  -5  -4      628.16      600.31     32.14 o 
   2  -5  -4      628.16      608.27     25.83 o 
   2  -5  -4      628.16      589.59     39.29 o 
   2  -5  -4      628.16      642.07     39.84 o 
   2  -5  -4      628.16      602.78     25.83 o 
   2  -5  -4      628.16      658.00     31.32 o 
  -2   5   4      628.16      664.59     36.54 o 
  -2   5   4      628.16      592.61     25.28 o 
  -2   5   4      628.16      659.65     37.36 o 
   1  -5  -4      981.40     1117.91     47.26 o 
   1  -5  -4      981.40     1070.66     59.34 o 
   1  -5  -4      981.40     1176.71     59.62 o 
   1  -5  -4      981.40     1180.01     44.23 o 
   1  -5  -4      981.40     1203.91     50.00 o 
  -1   5   4      981.40     1058.30     38.74 o 
  -1   5   4      981.40     1118.46     38.46 o 
  -1   5   4      981.40     1192.64     45.33 o 
  -1   5   4      981.40     1013.79     56.05 o 
   0  -5  -4       76.72       58.52     16.21 o 
   0  -5  -4       76.72       68.68     17.03 o 
   0  -5  -4       76.72       58.52     10.71 o 
   0  -5  -4       76.72       77.48     15.39 o 
   0  -5  -4       76.72       70.06     13.46 o 
   0   5   4       76.72       60.99     17.31 o 
   0   5   4       76.72       72.81     17.86 o 
   0   5   4       76.72       74.18     12.64 o 
   0   5   4       76.72       65.66     10.17 o 
   0   5   4       76.72       81.87     10.44 o 
  -1  -5  -4      327.34      304.41     19.78 o 
  -1  -5  -4      327.34      309.91     30.50 o 
  -1  -5  -4      327.34      325.57     19.51 o 
  -1  -5  -4      327.34      344.80     23.90 o 
  -1  -5  -4      327.34      415.41     39.01 o 
  -1  -5  -4      327.34      326.94     34.89 o 
   1   5   4      327.34      382.16     21.98 o 
   1   5   4      327.34      311.28     34.34 o 
   1   5   4      327.34      297.54     23.63 o 
  -2  -5  -4      480.90      573.11     22.25 o 
  -2  -5  -4      480.90      460.19     29.12 o 
  -2  -5  -4      480.90      437.11     41.21 o 
   2   5   4      480.90      540.14     33.52 o 
   2   5   4      480.90      528.32     43.13 o 
   2   5   4      480.90      528.60     43.13 o 
   2   5   4      480.90      506.34     28.30 o 
  -3  -5  -4      189.81       73.90     22.53 o 
   3   5   4      189.81       76.38     21.15 o 
   3   5   4      189.81       79.40     13.46 o 
  -4  -5  -4     5210.55     4935.69    197.81 o 
   4   5   4     5210.55     5052.18    180.50 o 
   4   5   4     5210.55     5126.64    212.65 o 
   4   5   4     5210.55     5231.04    171.44 o 
  -5  -5  -4      762.72      817.35     63.19 o 
   5   5   4      762.72      729.71     48.08 o 
   5   5   4      762.72      686.57     58.79 o 
  -6  -5  -4      618.73      746.47     72.81 o 
   6   5   4      618.73      821.75     52.75 o 
   6   5   4      618.73      624.76     66.21 o 
   8  -6  -4     1464.64     1489.91     62.37 o 
   8  -6  -4     1464.64     1467.38     62.64 o 
   7  -6  -4      741.94      710.20     39.01 o 
   7  -6  -4      741.94      778.61     40.11 o 
   6  -6  -4      131.17       47.80     12.91 o 
   6  -6  -4      131.17       54.40     14.01 o 
   5  -6  -4      107.60      102.75     17.58 o 
   5  -6  -4      107.60      108.52     17.58 o 
   5  -6  -4      107.60      118.14     12.09 o 
   5  -6  -4      107.60      119.24     13.19 o 
   4  -6  -4     1431.79     1472.60     56.87 o 
   4  -6  -4     1431.79     1499.25     69.51 o 
   4  -6  -4     1431.79     1367.93     67.59 o 
   4  -6  -4     1431.79     1489.36     54.40 o 
   3  -6  -4      440.20      423.65     32.97 o 
   3  -6  -4      440.20      425.57     18.41 o 
   3  -6  -4      440.20      419.53     25.00 o 
   3  -6  -4      440.20      479.15     27.47 o 
   3  -6  -4      440.20      396.45     32.42 o 
  -3   6   4      440.20      442.61     28.30 o 
   2  -6  -4     4955.95     5012.90    168.14 o 
   2  -6  -4     4955.95     5099.44    163.47 o 
   2  -6  -4     4955.95     5231.59    171.16 o 
   2  -6  -4     4955.95     4946.68    196.44 o 
   2  -6  -4     4955.95     5056.58    198.09 o 
  -2   6   4     4955.95     5154.39    161.82 o 
  -2   6   4     4955.95     5272.52    194.52 o 
   1  -6  -4     8461.41     8245.75    320.62 o 
   1  -6  -4     8461.41     9033.98    282.43 o 
   1  -6  -4     8461.41     8925.46    273.64 o 
   1  -6  -4     8461.41     8766.11    320.62 o 
   1  -6  -4     8461.41     9057.33    280.78 o 
  -1   6   4     8461.41     8835.07    318.42 o 
  -1   6   4     8461.41     8565.83    273.37 o 
  -1   6   4     8461.41     8172.40    266.22 o 
  -1   6   4     8461.41     8710.34    267.05 o 
   0  -6  -4     6092.14     6217.35    203.03 o 
   0  -6  -4     6092.14     5922.28    234.35 o 
   0  -6  -4     6092.14     5878.60    235.45 o 
   0  -6  -4     6092.14     5952.23    196.16 o 
   0  -6  -4     6092.14     6061.85    208.53 o 
   0   6   4     6092.14     6036.57    194.24 o 
   0   6   4     6092.14     6359.39    236.28 o 
   0   6   4     6092.14     5895.36    199.74 o 
   0   6   4     6092.14     6636.06    237.10 o 
   0   6   4     6092.14     6147.84    194.52 o 
  -1  -6  -4     4012.38     4087.57    132.15 o 
  -1  -6  -4     4012.38     4024.66    165.94 o 
  -1  -6  -4     4012.38     3973.28    131.87 o 
  -1  -6  -4     4012.38     4122.19    139.57 o 
  -1  -6  -4     4012.38     3820.25    147.81 o 
  -1  -6  -4     4012.38     3960.37    164.57 o 
   1   6   4     4012.38     4019.99    167.04 o 
   1   6   4     4012.38     3892.51    133.52 o 
   1   6   4     4012.38     3926.85    139.29 o 
   1   6   4     4012.38     4017.79    166.49 o 
  -2  -6  -4      876.78      931.64     54.67 o 
  -2  -6  -4      876.78      833.01     42.04 o 
  -2  -6  -4      876.78      786.03     32.69 o 
  -2  -6  -4      876.78      884.11     34.07 o 
   2   6   4      876.78      891.25     59.34 o 
   2   6   4      876.78      858.01     41.21 o 
   2   6   4      876.78      928.34     47.26 o 
   2   6   4      876.78      852.79     58.24 o 
  -3  -6  -4      425.85      359.36     41.76 o 
   3   6   4      425.85      422.55     32.69 o 
   3   6   4      425.85      381.89     27.20 o 
   3   6   4      425.85      434.09     46.98 o 
  -4  -6  -4      648.73      613.22     57.97 o 
   4   6   4      648.73      583.27     58.24 o 
   4   6   4      648.73      618.71     36.82 o 
   4   6   4      648.73      626.41     43.41 o 
  -5  -6  -4        3.00       13.19     21.43 o 
   5   6   4        3.00       18.96     17.03 o 
   5   6   4        3.00        4.67     20.33 o 
   8  -7  -4       17.46       13.74      8.52 o 
   8  -7  -4       17.46       27.75     14.01 o 
   8  -7  -4       17.46       37.36     13.74 o 
   8  -7  -4       17.46        2.20      7.42 o 
   7  -7  -4       49.74       33.79     14.84 o 
   7  -7  -4       49.74       57.97     11.26 o 
   7  -7  -4       49.74       54.40     15.11 o 
   7  -7  -4       49.74       62.09      9.89 o 
   6  -7  -4      198.52      249.74     17.31 o 
   6  -7  -4      198.52      209.35     18.68 o 
   6  -7  -4      198.52      199.74     24.73 o 
   6  -7  -4      198.52      176.38     23.35 o 
   5  -7  -4      523.19      539.31     29.67 o 
   5  -7  -4      523.19      535.47     37.64 o 
   5  -7  -4      523.19      560.19     38.19 o 
   5  -7  -4      523.19      511.84     27.20 o 
   4  -7  -4     3347.50     3428.47    140.12 o 
   4  -7  -4     3347.50     3337.26    118.96 o 
   4  -7  -4     3347.50     3419.68    139.29 o 
   4  -7  -4     3347.50     3489.74    116.49 o 
   3  -7  -4      811.78      812.68     42.04 o 
   3  -7  -4      811.78      873.40     52.48 o 
   3  -7  -4      811.78      892.35     35.17 o 
   3  -7  -4      811.78      924.77     53.57 o 
   3  -7  -4      811.78      872.30     40.66 o 
  -3   7   4      811.78      829.71     46.16 o 
   2  -7  -4      738.84      749.49     48.90 o 
   2  -7  -4      738.84      747.29     48.08 o 
   2  -7  -4      738.84      700.04     39.29 o
[truncated: 761,902 more chars]
